# Supplementary material for: Association between platelet-to-neutrophil ratio and asthma–COPD overlap: a cross-sectional study in China
Source: Front Med (Lausanne). 2026 Mar 18;13:1729278. doi: 10.3389/fmed.2026.1729278 (PMC13039030; doi:10.3389/fmed.2026.1729278)
Supplement: Supplementary file 3 [file Table_2.xlsx]

## Sheet: Sheet2
ACO	Age	Age gourp	gender	BMI	BMI group	smoking	drinking	HGB	WBC	NP	NP1	LB	EOS	PLT	CR	ALT	AST	AR	PNR	PNR1
0	63	1	1	20.11	2	0	0	131	7.97	4.3	53.9	38.2	0.19	285	60.4	21	26	45.4	66.2791	Q3
0	55	1	1	24.42	2	1	0	161	8.04	4.5	55.9	33	0.4	227	53.8	183	113	45.7	50.4444	Q2
0	73	2	2	19.51	2	1	0	144	7.95	5.02	63.1	27.1	0.08	253	84.4	12	20	43.4	50.3984	Q2
0	61	1	1	24.64	2	0	0	138	5.45	3.18	58.4	33.7	0.25	194	107	18	23	45.9	61.0063	Q3
0	60	1	1	29.72	3	0	0	145	4.81	2.92	60.5	31.9	0.07	149	71.9	44	48	43.2	51.0274	Q2
0	68	2	2	28.63	3	0	0	166	9.38	4.77	50.9	30.3	0.25	235	86.9	35	24	46.2	49.2662	Q2
0	57	1	1	25.69	3	1	1	161	6.29	3.35	53.2	37.4	0.32	216	74.7	31	23	43.5	64.4776	Q3
0	58	1	1	24.09	2	1	1	150	4.86	3.06	62.9	28.4	0.17	257	89.5	26	25	49.5	83.9869	Q4
0	66	2	2	23.27	2	0	0	136	4.21	2.28	54.1	35.4	0.12	208	70.8	17	21	45.8	91.2281	Q4
0	73	2	2	23.38	2	1	1	155	7.88	4.66	59	34.3	0.08	246	75.2	13	18	43.7	52.7897	Q2
0	60	1	1	26.39	3	0	0	130	5.27	2.87	54.4	37.2	0.19	247	58.1	24	21	46	86.0627	Q4
0	59	1	1	25.84	3	0	0	140	5.87	3.45	58.8	34.3	0.08	172	67.6	36	23	44.1	49.8551	Q2
0	56	1	1	28.88	3	0	0	157	5.61	2.34	41.8	46	0.5	209	78.2	39	26	48.1	89.3162	Q4
0	67	2	2	21.14	2	0	0	132	5.35	3.38	63.1	29.6	0.06	169	65.1	29	31	41.7	50	Q2
0	57	1	1	22.33	2	1	1	146	7.85	5.08	64.7	26.4	0.15	171	97	23	18	45.3	33.6614	Q1
0	61	1	1	23.65	2	1	1	156	5.01	2.75	54.9	33.2	0.21	208	67.9	17	24	42.1	75.6364	Q3
0	59	1	1	20.31	2	1	0	158	5.19	2.63	50.6	34.9	0.31	153	92.9	42	38	47	58.1749	Q3
0	74	2	2	22.32	2	0	0	130	3.5	2.24	64	22.9	0.15	165	59.7	26	27	41.1	73.6607	Q3
0	70	2	2	23.36	2	0	0	138	5.76	3.04	52.8	35.7	0.12	276	59	20	22	46.6	90.7895	Q4
0	55	1	1	20.5	2	0	0	133	5.23	2.33	44.5	41.7	0.25	158	63.6	12	18	41	67.8112	Q3
0	76	2	2	22.08	2	0	0	155	5.92	3.13	52.8	39.4	0.3	224	54.1	34	31	49.2	71.5655	Q3
0	60	1	1	19.27	2	0	0	136	6.98	3.75	53.7	37.7	0.13	246	57.6	12	18	42.5	65.6	Q3
0	57	1	1	26.38	3	0	0	151	6.44	3.39	52.6	37.2	0.19	192	67.2	46	34	47.2	56.6372	Q2
0	67	2	2	23.68	2	0	0	127	4.08	1.81	44.4	46.3	0.43	185	75.8	21	21	41.6	102.21	Q4
0	75	2	2	21.93	2	0	0	160	6.43	3.34	51.9	38.2	0.16	290	70.9	36	34	44.4	86.8263	Q4
0	75	2	2	22.04	2	0	0	132	5.79	3.63	62.6	30.1	0.12	234	71.4	13	20	45.6	64.4628	Q3
0	55	1	1	27.56	3	0	0	127	5.21	2.6	49.8	38.2	0.32	188	59.5	23	22	44.5	72.3077	Q3
0	61	1	1	23.69	2	0	0	151	4.22	2.13	50.4	39.1	0.26	229	61.7	14	18	48.1	107.512	Q4
0	68	2	2	25.18	3	0	0	160	5.79	3.29	56.8	31.6	0.14	178	89.2	27	23	43	54.1033	Q2
0	69	2	2	23.65	2	0	0	136	5.57	2.39	42.9	46.9	0.27	228	49.4	28	27	43	95.3975	Q4
0	56	1	1	21.73	2	0	0	155	4.86	1.91	39.4	49	0.33	324	89.9	19	21	48.7	169.634	Q4
0	67	2	2	26.51	3	0	1	143	8.77	4.31	49.1	37.6	0.23	195	76.1	32	24	45.6	45.2436	Q2
0	61	1	1	20.9	2	1	0	101	9.35	7.07	75.6	11.9	0.11	211	99.8	14	15	46.6	29.8444	Q1
0	68	2	2	22.97	2	0	0	131	6.22	3.2	51.5	37.9	0.13	380	64.3	33	27	46.1	118.75	Q4
0	69	2	2	22.57	2	0	0	160	6.62	4.43	66.9	27	0.09	197	69.1	23	26	46.7	44.4695	Q2
0	68	2	2	24.19	2	0	0	125	5.85	2.53	43.2	47.3	0.2	249	100.2	26	28	44.2	98.419	Q4
0	71	2	2	18.72	2	0	0	145	4.63	2.51	54.3	36.7	0.12	278	55.9	19	24	46.6	110.757	Q4
0	55	1	1	26.5	3	0	0	148	5.06	2.27	44.9	47.4	0.14	318	69.5	23	24	47.4	140.088	Q4
0	56	1	1	21.76	2	0	0	162	4.72	2.87	60.8	30.5	0.12	151	86.2	22	14	41.8	52.6132	Q2
0	61	1	1	25.28	3	0	0	136	3.09	1.38	44.7	41.7	0.31	172	57	48	28	46.4	124.638	Q4
0	62	1	1	26.19	3	1	1	164	9.89	6.98	70.6	21.9	0.11	168	74.3	34	28	46.4	24.0688	Q1
0	61	1	1	18.23	1	0	0	150	4.39	2.42	55	35.8	0.12	164	76.8	18	27	46.3	67.7686	Q3
0	57	1	1	17.81	1	0	0	141	3.84	1.46	37.9	54.4	0.4	181	72.2	24	27	45.9	123.973	Q4
0	56	1	1	21.38	2	0	0	113	3.93	1.99	50.6	38.2	0.31	264	65	24	25	47.1	132.663	Q4
0	61	1	1	23.84	2	0	0	159	7.75	4.55	58.7	32.2	0.14	225	88.2	17	33	43.8	49.4505	Q2
0	56	1	1	23.34	2	1	1	154	8.38	5.17	61.8	29.6	0.2	307	83.7	21	21	42.5	59.381	Q3
0	91	2	2	23.87	2	0	0	141	5.12	2.81	54.8	33.8	0.15	162	86.6	22	21	46.2	57.6512	Q2
0	80	2	2	25.33	3	0	0	129	9.85	6.21	63	30.4	0.13	201	167.5	19	31	43.8	32.3671	Q1
0	66	2	2	19.84	2	0	0	135	9.11	5.62	61.6	31.4	0.12	265	67.6	16	24	43.7	47.153	Q2
0	75	2	2	25.88	3	0	0	133	5.83	3.2	54.8	35.9	0.16	223	85.3	12	21	43	69.6875	Q3
0	55	1	1	28.41	3	0	0	166	7.28	4.4	60.4	25.7	0.24	259	91.9	52	25	44.3	58.8636	Q3
0	56	1	1	21.61	2	0	0	125	5.69	3.2	56.1	36.4	0.16	261	63.8	21	23	47.9	81.5625	Q4
0	55	1	1	21.46	2	1	0	184	8.4	5.67	67.6	24.6	0.18	164	69.6	31	25	48.4	28.9242	Q1
0	55	1	1	21.35	2	0	1	145	3.93	2.24	57.1	31	0.15	270	82.1	23	24	43.7	120.536	Q4
0	69	2	2	21.45	2	1	1	159	5.3	3.06	57.8	27.5	0.35	175	99.6	18	18	45.2	57.1895	Q2
0	69	2	2	24.9	2	0	1	156	6.55	3.89	59.5	32.6	0.53	143	100	29	28	43.6	36.7609	Q1
0	62	1	1	22.1	2	1	1	143	7.11	4.18	58.9	32	0.11	190	104.8	21	21	48.2	45.4545	Q2
0	59	1	1	22.65	2	0	1	140	7.67	4.43	57.8	29.2	0.15	238	89.9	36	36	42.3	53.7246	Q2
0	55	1	1	26.01	3	0	0	135	4.67	2.26	48.3	40.3	0.14	192	60.8	17	19	45.4	84.9558	Q4
0	58	1	1	23.64	2	0	1	154	5.73	3.43	59.9	30.8	0.08	221	75.9	18	15	46.4	64.4315	Q3
0	59	1	1	23.36	2	0	1	154	5.55	2.81	50.7	39.9	0.18	184	86.7	41	29	46.5	65.4804	Q3
0	61	1	1	23.27	2	1	1	155	4.75	3.2	67.2	20.1	0.11	143	89.5	15	26	43.7	44.6875	Q2
0	59	1	1	24.1	2	0	0	116	3.75	2.31	61.5	27.8	0.1	197	80.9	34	27	47.1	85.2814	Q4
0	56	1	1	24.29	2	0	0	152	6.85	4.31	62.8	29.1	0.13	247	103.3	40	30	46.4	57.3086	Q2
0	56	1	1	29.26	3	0	0	138	4.5	2.14	47.6	41.3	0.26	218	58.3	28	23	47.4	101.869	Q4
0	73	2	2	28.07	3	0	0	134	5.75	2.81	48.7	44.2	0.18	216	85.9	15	14	45.8	76.8683	Q4
0	60	1	1	22.99	2	0	0	143	5.14	2.27	44.2	47.6	0.28	193	66.9	27	25	44.3	85.022	Q4
0	55	1	1	22.3	2	0	0	134	6.47	3.62	55.9	35.4	0.19	279	65.3	16	27	44.4	77.0718	Q4
0	62	1	1	26.47	3	1	1	172	6.52	3.1	47.6	41.8	0.13	256	72.1	27	26	43.2	82.5806	Q4
0	66	2	2	25.27	3	0	0	126	4.59	2.64	57.4	35.9	0.22	153	74.1	19	21	47	57.9545	Q3
0	57	1	1	21.94	2	0	0	145	4.96	3.01	60.6	30.4	0.07	211	74.3	51	36	48.1	70.0997	Q3
0	55	1	1	28.6	3	0	0	135	7.86	4.7	60	32.4	0.29	332	56.1	51	24	48.5	70.6383	Q3
0	65	2	2	25.04	3	1	0	158	5.68	3.01	53	40.1	0.1	323	66.4	18	20	42.6	107.309	Q4
0	56	1	1	21.64	2	0	0	147	6.83	4.28	62.7	24.3	0.11	296	91.1	21	27	46.1	69.1589	Q3
0	57	1	1	25.8	3	0	0	124	3.65	2.16	59.1	24.8	0.16	197	60	18	20	45.3	91.2037	Q4
0	59	1	1	23.01	2	0	1	129	5.44	3.67	67.5	22.5	0.1	208	115.7	16	23	42.3	56.6757	Q2
0	55	1	1	25.45	3	0	0	132	3.58	1.59	44.3	46.3	1.06	234	68.5	15	18	45.9	147.17	Q4
0	60	1	1	22.49	2	0	0	122	4.46	2.23	49.9	43.3	0.16	308	58.6	18	24	41.1	138.117	Q4
0	61	1	1	24.55	2	1	1	145	7.05	3.75	53.2	39.4	0.39	249	74.7	31	25	44.1	66.4	Q3
0	68	2	2	24.09	2	0	0	163	4.59	2.43	53	40.9	0.19	208	84.5	14	21	47.3	85.5967	Q4
0	60	1	1	23.09	2	0	1	148	4.16	2.94	70.9	19.9	0.07	180	99.2	40	22	42.6	61.2245	Q3
0	62	1	1	23.86	2	1	1	139	4.79	2.52	52.7	37.3	0.1	346	74.9	46	36	40.9	137.302	Q4
0	56	1	1	26.55	3	0	0	121	6.12	3.46	56.5	35.9	0.29	355	55.1	20	20	44.9	102.601	Q4
0	63	1	1	22.01	2	0	0	131	7.73	4.31	55.6	35.6	0.14	284	81.4	23	23	44.9	65.8933	Q3
0	58	1	1	21.98	2	1	1	156	4.96	2.71	54.7	35	0.13	176	89.1	15	19	46.8	64.9446	Q3
0	61	1	1	24.38	2	0	0	137	4.67	2.81	60.2	29.2	0.13	212	75.1	20	23	44.9	75.4448	Q3
0	63	1	1	24.3	2	1	1	140	7.06	4.08	57.8	26.6	0.18	287	110.8	23	18	48.1	70.3431	Q3
0	55	1	1	29.82	3	0	0	141	7.33	4.04	55.1	37.2	0.21	250	83	38	28	46.7	61.8812	Q3
0	60	1	1	26.59	3	0	0	139	4.45	1.98	44.5	49.7	0.35	161	53.2	19	26	45.7	81.3131	Q4
0	57	1	1	25.89	3	0	1	153	5.38	3.11	57.9	29.5	0.12	295	82.7	15	23	44.5	94.8553	Q4
0	57	1	1	27.53	3	1	0	160	6.22	4.08	65.5	24.4	0.05	200	69.7	31	31	43.6	49.0196	Q2
0	58	1	1	25.22	3	1	1	160	7.11	4.65	65.4	28.3	0.04	196	86	10	15	45.3	42.1505	Q1
0	63	1	1	33.57	3	0	0	152	3.95	2.22	56.1	33.3	0.26	248	73.2	26	26	39.7	111.712	Q4
0	64	1	1	27.67	3	0	0	122	6.11	3.2	52.4	39.4	0.13	227	74.1	23	25	47.1	70.9375	Q3
0	61	1	1	22.99	2	1	1	151	6.78	3.64	53.6	36.5	0.24	209	102.7	20	23	43.4	57.4176	Q2
0	56	1	1	18.83	2	0	0	131	4.28	2.01	47	46.2	0.12	175	68.3	15	20	43.4	87.0647	Q4
0	61	1	1	23.45	2	0	0	167	6.07	3.67	60.5	25.4	0.15	232	90.2	34	35	44.3	63.2153	Q3
0	61	1	1	23.88	2	0	0	136	5.83	3.64	62.4	29.8	0.13	300	65	17	19	43.6	82.4176	Q4
0	56	1	1	23.12	2	0	0	144	5.61	2.83	50.4	37.8	0.33	246	71.9	19	21	48.5	86.9258	Q4
0	57	1	1	23.84	2	0	0	128	3.34	1.93	57.8	32.9	0.1	208	48.2	12	16	45.4	107.772	Q4
0	58	1	1	21.56	2	1	1	163	4.63	3.12	67.5	16.7	0.12	228	77.1	43	70	42.6	73.0769	Q3
0	56	1	1	25.36	3	0	0	146	4.02	2.02	50.1	42.2	0.14	267	70.4	10	21	46.2	132.178	Q4
0	62	1	1	26.02	3	0	0	140	5.71	2.65	46.3	43.5	0.52	199	51.4	28	24	42.3	75.0943	Q3
0	70	2	2	24.28	2	0	0	134	7.45	4.58	61.5	31.4	0.15	266	67.2	15	19	43.5	58.0786	Q3
0	61	1	1	19.75	2	0	0	127	6.81	4.14	60.8	24.7	0.14	274	47.9	28	36	43.7	66.1836	Q3
0	61	1	1	22.75	2	0	0	151	4.74	2.32	48.9	39.4	0.15	184	46.6	35	28	44.9	79.3103	Q4
0	57	1	1	25.85	3	0	0	129	3.27	2.06	63.3	27.8	0.13	179	62.6	26	25	46.1	86.8932	Q4
0	58	1	1	21.64	2	1	1	147	7.17	3.82	53.2	37	0.12	291	85.1	15	21	44.7	76.178	Q3
0	61	1	1	24.2	2	0	1	136	5.64	3.46	61.3	28.8	0.13	264	88	20	27	45.2	76.3006	Q3
0	59	1	1	23.11	2	0	0	154	4.5	1.7	37.8	47.5	0.12	228	76.1	28	35	44	134.118	Q4
0	75	2	2	20.07	2	0	0	150	4.84	3.59	74.2	15	0.09	204	69.6	14	24	44.3	56.8245	Q2
0	57	1	1	27.44	3	0	0	142	7.57	4.21	55.6	35	0.59	295	72.8	33	18	46.8	70.0713	Q3
0	55	1	1	24.09	2	0	0	144	4.83	2.39	49.5	38.5	0.22	157	63.5	45	37	46	65.6904	Q3
0	65	2	2	22.79	2	0	0	125	9.2	5.04	54.8	40.1	0.07	345	74.4	28	29	41.5	68.4524	Q3
0	55	1	1	28.14	3	0	0	143	8.84	6.69	75.6	17.8	0.06	177	130.4	21	24	46.5	26.4574	Q1
0	58	1	1	19.73	2	1	1	128	5.17	3.42	66.1	27.5	0.08	133	127.4	24	25	45.7	38.8889	Q1
0	56	1	1	24.28	2	0	0	137	6.2	3.83	61.9	32.2	0.12	200	79.2	29	27	46.8	52.2193	Q2
0	65	2	2	22.47	2	0	0	145	5.69	2.32	40.7	34	0.15	139	75.2	26	27	41.3	59.9138	Q3
0	59	1	1	23.57	2	0	0	128	3.74	2.34	62.6	27.5	0.11	185	74.1	16	20	38.4	79.0598	Q4
0	58	1	1	22.01	2	0	0	131	4.64	2.46	52.9	41	0.13	215	59.4	15	21	43	87.3984	Q4
0	55	1	1	18.61	2	0	0	152	5.16	3.54	68.6	24.5	0.07	313	46.1	28	20	43.5	88.4181	Q4
0	59	1	1	24.43	2	0	0	140	6.11	3.4	55.5	28.5	0.17	283	71.3	30	26	45.9	83.2353	Q4
0	57	1	1	23.29	2	1	1	158	4.54	2.93	64.4	27.7	0.12	214	114.2	29	23	45.3	73.0375	Q3
0	66	2	2	22.28	2	1	1	169	9.19	5.46	59.4	34.1	0.14	302	87.9	27	22	46.4	55.3114	Q2
0	61	1	1	19.21	2	1	1	144	5.8	3	51.6	39.7	0.18	232	94.8	22	23	43.3	77.3333	Q4
0	59	1	1	21.8	2	0	0	125	6.07	3.68	60.6	31.4	0.11	177	67.9	12	23	43.2	48.0978	Q2
0	55	1	1	24.17	2	0	0	145	4.83	2.58	53.4	39.2	0.29	217	77	40	33	42.4	84.1085	Q4
0	59	1	1	18.21	1	0	0	134	2.9	1.4	48.3	44.9	0.16	149	64.1	20	22	45.4	106.429	Q4
0	59	1	1	25.08	3	0	0	133	4.3	2.02	47	46.4	0.44	202	72.5	26	29	44.8	100	Q4
0	55	1	1	22.03	2	0	0	139	4.97	3.16	63.5	28.3	0.11	249	64.1	16	21	46	78.7975	Q4
0	60	1	1	24.11	2	0	0	151	6.48	4.2	64.8	28	0.24	360	76	22	28	45.5	85.7143	Q4
0	55	1	1	25.7	3	0	1	156	6.67	3.63	54.5	30.9	0.37	233	95.9	17	18	47.8	64.1873	Q3
0	58	1	1	26.31	3	1	1	162	7.95	5.12	64.4	26.9	0.08	216	108.7	33	28	46.2	42.1875	Q1
0	57	1	1	20.01	2	0	0	138	4.87	2.55	52.4	36.3	0.24	217	63	12	20	42.5	85.098	Q4
0	61	1	1	26.68	3	0	0	132	4.75	2.6	54.6	38.5	0.31	212	58.7	37	33	45.2	81.5385	Q4
0	69	2	2	22.18	2	0	0	121	3.74	1.91	51	40	0.12	221	76.1	20	27	45.3	115.707	Q4
0	63	1	1	27.09	3	0	0	130	3.5	1.6	45.7	44.1	0.21	150	66	16	19	43.1	93.75	Q4
0	61	1	1	22.27	2	0	0	136	7.02	3.55	50.6	40.7	0.14	158	66.9	26	28	43.5	44.507	Q2
0	58	1	1	28.84	3	0	0	141	6.44	3.85	59.6	31.9	0.14	234	100.7	30	18	46.9	60.7792	Q3
0	59	1	1	26.7	3	0	1	137	5.34	2.29	42.9	39.7	0.56	234	87.4	18	20	41.4	102.183	Q4
0	57	1	1	25.69	3	0	0	139	5.65	3.01	53.2	35.7	0.28	320	66.7	20	18	44.5	106.312	Q4
0	62	1	1	20.91	2	0	0	129	4.72	2.23	47.1	46	0.19	203	56.1	17	13	42.5	91.0314	Q4
0	55	1	1	25.85	3	0	1	156	6.98	3.96	56.8	35.1	0.13	175	90.1	23	32	45.8	44.1919	Q2
0	55	1	1	21.55	2	0	0	148	4.57	1.97	43.2	49.1	0.33	238	65.9	17	19	45.4	120.812	Q4
0	55	1	1	21.81	2	0	1	163	5.12	2.91	57	27.9	0.15	184	66.8	17	20	45.8	63.2302	Q3
0	56	1	1	28.43	3	0	0	107	5.36	2.79	52.1	34.1	0.29	260	64.1	20	22	42.6	93.19	Q4
0	56	1	1	17.97	1	0	0	127	5.24	2.39	45.6	44.7	0.42	233	62.7	27	25	44.5	97.4895	Q4
0	61	1	1	24.13	2	0	1	146	6.07	3.6	59.3	25.7	0.19	281	66.6	19	23	44.6	78.0556	Q4
0	61	1	1	22.56	2	0	1	152	4.32	2.23	51.6	35.1	0.15	293	78.8	19	23	46.4	131.39	Q4
0	61	1	1	21.4	2	1	0	159	4.63	3.02	65.1	23.1	0.1	112	83.3	34	36	42.6	37.0861	Q1
0	57	1	1	22.25	2	0	0	133	4.24	2.59	60.9	29.2	0.08	150	64.4	25	33	46.2	57.9151	Q2
0	59	1	1	24.88	2	0	1	145	3.91	2.31	59.1	29.4	0.15	165	80.3	35	28	45.2	71.4286	Q3
0	58	1	1	27.49	3	0	0	137	5.85	3.17	54.1	35	0.17	213	68	30	23	47.4	67.1924	Q3
0	56	1	1	24.59	2	0	1	165	6.21	2.84	45.7	43.6	0.31	235	92.9	33	27	46.9	82.7465	Q4
0	59	1	1	25.68	3	0	1	165	7.41	5.51	74.5	19.1	0.07	216	96.8	13	25	49	39.2015	Q1
0	66	2	2	22.48	2	0	1	140	4.06	1.61	39.8	47.8	0.63	212	90.3	15	25	46.8	131.677	Q4
0	58	1	1	29.21	3	0	1	159	5.06	2.52	49.8	39.7	0.17	236	88.1	59	41	45.6	93.6508	Q4
0	57	1	1	22.55	2	0	0	146	6.53	3.26	49.9	42.7	0.23	136	49.3	23	20	45.1	41.7178	Q1
0	70	2	2	23.12	2	1	0	134	7.35	4.9	66.8	22.8	0.07	281	80.6	27	27	45.9	57.3469	Q2
0	56	1	1	26.39	3	0	0	141	6.39	4.33	67.8	25.4	0.07	202	59.1	16	18	44.2	46.6513	Q2
0	66	2	2	24.4	2	1	0	149	6.16	2.93	47.6	46.3	0.34	134	78.3	10	21	47.1	45.7338	Q2
0	64	1	1	25.01	3	0	0	151	7	3.61	51.5	40	0.17	177	71.4	19	20	50.3	49.0305	Q2
0	61	1	1	24.84	2	0	0	139	6.74	3.83	56.8	31.5	0.18	239	77.8	35	28	45.5	62.4021	Q3
0	55	1	1	25.24	3	0	0	115	4.18	2.02	48.1	42.7	0.22	211	66.1	28	38	45	104.455	Q4
0	58	1	1	25.8	3	0	0	139	8.92	5.71	63.9	26.6	0.15	255	63.5	22	22	50.1	44.6585	Q2
0	59	1	1	24.1	2	0	0	133	5.67	3.32	58.5	27.9	0.31	261	76.4	22	32	42.4	78.6145	Q4
0	59	1	1	18.75	2	0	0	120	6.22	3.55	57.1	36.5	0.07	249	67.9	12	20	47	70.1408	Q3
0	55	1	1	31.64	3	0	0	158	4	2.4	60.3	29.7	0.23	265	128.5	37	27	47.2	110.417	Q4
0	58	1	1	28.94	3	0	1	174	6.46	3.22	49.8	41.5	0.22	149	63.7	26	21	45.9	46.2733	Q2
0	59	1	1	23.94	2	0	0	155	8.42	5.5	65.4	26.6	0.15	201	89.3	27	23	43.7	36.5455	Q1
0	61	1	1	29.13	3	0	0	123	5.3	3.02	56.9	37	0.24	195	61.9	27	27	46.8	64.5695	Q3
0	59	1	1	27.95	3	0	0	132	7.49	4.49	59.9	33.2	0.16	333	112.8	33	26	45.7	74.1648	Q3
0	56	1	1	21.56	2	0	0	140	5.83	3.22	55.2	38.2	0.15	200	67.7	38	32	45.3	62.1118	Q3
0	67	2	2	27.95	3	0	1	180	6.16	3.7	60.1	28.8	0.16	255	98.4	38	22	46.9	68.9189	Q3
0	68	2	2	24.84	2	0	0	131	5.22	2.46	47.1	42	0.27	264	86.8	11	17	45.4	107.317	Q4
0	71	2	2	19.86	2	1	1	150	4.56	3.02	66.3	26.8	0.24	237	91.2	14	29	45.7	78.4768	Q4
0	58	1	1	23.43	2	1	1	156	5.42	3.03	55.9	30.4	0.16	232	71.4	17	24	53	76.5677	Q3
0	55	1	1	21.57	2	0	0	146	7.63	4.66	61.1	24.8	0.1	271	42.8	57	50	48.3	58.1545	Q3
0	62	1	1	24.83	2	1	0	164	4.94	3.22	65	26.4	0.34	205	87.7	22	18	46.7	63.6646	Q3
0	62	1	1	24.58	2	0	0	131	6.52	3.53	54.2	35.2	0.13	303	82.2	16	23	45.3	85.8357	Q4
0	70	2	2	20.13	2	1	0	137	4.99	2.55	51.1	40.4	0.21	355	74.6	17	19	44.8	139.216	Q4
0	62	1	1	28.67	3	1	0	157	6.19	4.62	74.6	13.7	0.1	218	107.1	38	25	42.6	47.1861	Q2
0	57	1	1	26.37	3	0	0	148	5.66	2.53	44.7	43.5	0.19	271	82.6	33	24	45.6	107.115	Q4
0	55	1	1	24.03	2	0	0	137	4.35	2.56	58.7	34.8	0.14	163	67.6	16	20	44.9	63.6719	Q3
0	70	2	2	22.01	2	0	0	148	3.96	2.11	53.1	38.5	0.18	167	96.2	18	23	43.4	79.1469	Q4
0	56	1	1	28.48	3	0	0	143	7.72	4.86	63.1	28.6	0.09	260	61.2	28	22	47	53.4979	Q2
0	73	2	2	23.16	2	0	0	146	7.38	4.25	57.5	34.7	0.16	248	61	20	22	46.5	58.3529	Q3
0	60	1	1	24.03	2	0	0	144	5.18	3.07	59.3	31.4	0.1	225	54	33	25	48.1	73.2899	Q3
0	58	1	1	21.42	2	1	1	160	5.59	3.23	57.7	30	0.12	242	95.8	14	20	46.2	74.9226	Q3
0	69	2	2	24.77	2	1	0	166	8.48	5.2	61.4	30.7	0.12	211	92.7	19	25	44.8	40.5769	Q1
0	56	1	1	26.04	3	0	0	126	4.38	2.33	53.3	40.1	0.33	228	62.3	11	21	45.5	97.8541	Q4
0	61	1	1	24.62	2	1	1	137	6.91	3.11	45	35.4	0.14	203	84.8	16	21	41.7	65.2733	Q3
0	55	1	1	22.56	2	0	0	115	4.15	2.26	54.5	34.2	0.11	196	66.9	19	22	49.1	86.7257	Q4
0	61	1	1	26.8	3	0	1	149	4.36	2.34	53.5	35.3	0.19	193	69.5	13	24	46.6	82.4786	Q4
0	56	1	1	25.52	3	1	1	166	7.59	4.6	60.7	29.1	0.07	205	90.1	20	22	44.6	44.5652	Q2
0	58	1	1	32.36	3	0	0	133	4.54	2.47	54.5	36.1	0.26	205	64.8	19	16	42.6	82.996	Q4
0	62	1	1	19.1	2	0	0	137	5.11	3.03	59.2	34.7	0.09	293	59.8	20	28	44.8	96.6997	Q4
0	59	1	1	23.07	2	0	0	145	3.94	2.01	51	39.3	0.21	150	84.7	18	20	45	74.6269	Q3
0	56	1	1	22.38	2	0	0	143	4.35	2.82	64.9	25.9	0.12	135	55.3	68	47	53.6	47.8723	Q2
0	56	1	1	31.39	3	0	0	146	6.45	3.72	57.6	33.2	0.18	295	46.7	28	24	44.8	79.3011	Q4
0	57	1	1	22.16	2	0	0	171	7.79	5.13	65.7	22.4	0.08	240	87.3	24	26	44.7	46.7836	Q2
0	67	2	2	20.58	2	0	0	122	4.91	2.94	59.8	32.4	0.11	223	80.8	26	28	40.8	75.8503	Q3
0	55	1	1	28.09	3	0	1	177	3.96	2.48	62.6	25.5	0.09	148	89.3	45	39	44.5	59.6774	Q3
0	57	1	1	22.6	2	0	0	141	5.7	3.25	57.1	34.4	0.09	248	66.4	21	25	46.4	76.3077	Q3
0	56	1	1	26.79	3	0	0	147	4.96	2.74	55.3	36.1	0.14	275	71	14	23	47.5	100.365	Q4
0	59	1	1	24.57	2	0	0	168	5.17	2.83	54.8	28	0.16	200	81.7	19	22	47.1	70.6714	Q3
0	60	1	1	23.47	2	0	0	119	5.94	3.6	60.5	33.4	0.1	185	72.4	13	15	44.7	51.3889	Q2
0	62	1	1	27.93	3	0	0	142	5.1	2.38	46.6	45.4	0.18	275	56.1	44	29	48.2	115.546	Q4
0	56	1	1	23.32	2	0	1	129	4.71	3.46	73.6	19.1	0.1	94	72.8	85	49	40.6	27.1676	Q1
0	55	1	1	25.11	3	0	0	143	7.87	3.54	45	38.9	0.2	262	74.3	14	16	44.8	74.0113	Q3
0	60	1	1	28.76	3	0	0	141	5.33	3.36	63.1	30.2	0.1	284	62.9	36	30	47.2	84.5238	Q4
0	56	1	1	22.26	2	0	0	150	6.13	4.1	67	24.6	0.15	230	61.5	46	32	47.1	56.0976	Q2
0	58	1	1	24.35	2	0	0	129	7.81	4.65	59.5	31.5	0.3	281	73	14	15	43.7	60.4301	Q3
0	55	1	1	24.74	2	0	0	150	5.44	2.9	53.3	37.3	0.19	232	44.5	27	23	43.5	80	Q4
0	70	2	2	25.28	3	0	0	133	2.49	1.61	64.5	16.4	0.09	210	74.4	24	15	43.5	130.435	Q4
0	64	1	1	26.21	3	0	0	134	5.5	3.24	58.9	33.6	0.12	186	66.9	28	23	46.5	57.4074	Q2
0	58	1	1	22.4	2	0	0	151	6.5	3.89	59.8	33	0.13	290	65.4	43	35	46.8	74.5501	Q3
0	56	1	1	28.85	3	1	1	157	7.19	4.17	58	30.2	0.12	171	101	35	24	44.3	41.0072	Q1
0	63	1	1	23.8	2	0	0	152	6.02	4.19	69.6	21.4	0.07	286	76.9	11	21	44.5	68.2578	Q3
0	61	1	1	23.65	2	0	0	142	7.66	4.34	56.6	36.7	0.17	336	53.3	23	23	47.8	77.4194	Q4
0	59	1	1	23.57	2	0	0	130	6.55	4	61	29.2	0.1	177	71.2	34	31	42.2	44.25	Q2
0	66	2	2	22.44	2	1	0	142	5.13	3.11	60.6	25.5	0.08	222	77.3	12	16	43.8	71.3826	Q3
0	61	1	1	24.06	2	0	0	161	6.24	3.52	56.3	36.9	0.08	213	73.9	18	22	47.7	60.5114	Q3
0	57	1	1	33.77	3	0	0	128	5.5	2.68	48.8	42.3	0.37	274	93.8	19	19	45.3	102.239	Q4
0	56	1	1	26.45	3	0	0	152	5.96	3.58	60.1	31	0.1	293	72.5	67	40	45.2	81.8436	Q4
0	56	1	1	26.59	3	1	1	167	5.08	3.58	70.5	20.1	0.07	144	86.2	39	19	42.5	40.2235	Q1
0	63	1	1	25.49	3	0	0	144	5.5	3.75	68	26.6	0.14	257	67.5	16	19	44.7	68.5333	Q3
0	57	1	1	27.06	3	0	0	136	3.96	2.25	56.6	35.4	0.13	267	76.8	19	27	46.8	118.667	Q4
0	55	1	1	31.46	3	1	1	158	6.94	4.6	66.3	23.2	0.07	171	85.4	39	29	45.4	37.1739	Q1
0	55	1	1	28.79	3	0	1	150	8.74	2.96	33.9	60.4	0.52	267	87.8	54	43	44.8	90.2027	Q4
0	56	1	1	27.37	3	0	0	140	6.12	3.37	55.1	36.9	0.13	235	56.7	51	35	45.3	69.7329	Q3
0	68	2	2	21.57	2	0	0	138	4.12	2.39	58	28.2	0.08	202	62.3	25	26	48.1	84.5188	Q4
0	66	2	2	21.17	2	1	0	133	5.59	3.09	55.4	29.7	0.12	173	87.9	18	21	45.7	55.9871	Q2
0	57	1	1	22.74	2	0	0	163	4.38	2.66	60.7	28.7	0.08	158	101.1	22	22	46.4	59.3985	Q3
0	55	1	1	20.72	2	0	0	143	4.01	2.04	50.8	39.5	0.18	321	74.3	15	18	48.2	157.353	Q4
0	56	1	1	24.56	2	1	1	151	7.65	4.56	59.6	31.2	0.1	179	78.6	25	21	43.1	39.2544	Q1
0	68	2	2	25.08	3	0	0	137	4.88	2.35	48	43.3	0.18	247	76.1	21	19	43.1	105.106	Q4
0	58	1	1	20.3	2	0	0	129	4.66	3.04	65.2	28.1	0.1	285	63.5	24	22	43.4	93.75	Q4
0	58	1	1	25.51	3	0	0	138	7.57	4	52.8	34.8	0.24	229	125.4	26	21	40.6	57.25	Q2
0	55	1	1	29.01	3	0	0	168	7.84	4.43	56.5	34.3	0.14	247	97.9	25	21	45.4	55.7562	Q2
0	60	1	1	23.81	2	0	0	114	6.3	4.26	67.7	23.6	0.15	202	88.6	17	22	46.5	47.4178	Q2
0	65	2	2	20.7	2	1	0	154	6.54	4	61.2	31.7	0.03	296	86.8	20	23	43.8	74	Q3
0	67	2	2	23.82	2	0	0	123	4.94	2.38	48.1	42.7	0.26	254	60.4	33	31	46.1	106.723	Q4
0	64	1	1	28.09	3	0	0	157	5.19	2.83	54.4	36.3	0.22	209	79.1	78	47	49	73.8516	Q3
0	56	1	1	26.38	3	0	0	178	4.54	2.41	53	32.6	0.15	173	82	25	18	48.1	71.7842	Q3
0	64	1	1	23.77	2	0	0	116	6.19	3.23	52.2	36.3	0.19	249	59	17	26	43.8	77.0898	Q4
0	55	1	1	24.32	2	0	0	129	7.2	3.55	49.3	42.9	0.23	402	76.5	57	31	47	113.239	Q4
0	56	1	1	24.65	2	1	1	169	6.68	4.59	68.7	15	0.1	247	53.1	29	33	43.3	53.8126	Q2
0	56	1	1	24.81	2	0	0	132	4.73	2.81	59.5	32.3	0.12	214	70.8	15	19	46.5	76.1566	Q3
0	57	1	1	28.25	3	0	1	154	5.64	3.63	64.3	28.4	0.07	243	65.1	19	18	44.9	66.9421	Q3
0	55	1	1	17.52	1	1	0	130	4.68	2.52	53.9	31.6	0.13	221	94.9	13	17	44.7	87.6984	Q4
0	58	1	1	24.81	2	0	0	132	3.86	1.78	46.1	44.3	0.13	196	59.6	12	25	43.5	110.112	Q4
0	57	1	1	22.34	2	0	0	133	4.14	2.17	52.4	35.5	0.11	250	93.3	36	32	41.6	115.207	Q4
0	56	1	1	27.93	3	1	1	149	5.75	3.32	57.8	29.2	0.14	204	96.8	26	21	44.1	61.4458	Q3
0	60	1	1	28.12	3	0	0	125	5.42	3.89	71.7	21.7	0.13	182	75.4	10	18	45.7	46.7866	Q2
0	55	1	1	26.52	3	0	0	139	6.04	3.86	63.8	28.7	0.1	253	61.5	26	24	45.1	65.544	Q3
0	55	1	1	22.82	2	0	0	148	3.57	1.2	33.6	52.3	0.15	202	59.4	18	23	44.7	168.333	Q4
0	72	2	2	21.6	2	0	1	148	4.56	2.43	53.3	33.9	0.11	265	87	16	32	43.1	109.053	Q4
0	55	1	1	23.52	2	0	0	144	8.56	6.56	76.6	17.1	0.08	303	64	39	32	44.4	46.189	Q2
0	68	2	2	21.78	2	0	0	135	5.9	3.33	56.5	36.8	0.16	174	62.8	18	29	44.6	52.2523	Q2
0	59	1	1	27.72	3	0	0	145	5.42	2.68	49.6	29.8	0.26	177	57.9	16	19	46.8	66.0448	Q3
0	58	1	1	24.04	2	0	0	142	4.9	2.95	60.1	30	0.09	228	66.6	16	17	43.3	77.2881	Q4
0	58	1	1	21.49	2	1	1	153	5.07	3.13	61.8	25.8	0.11	181	75.4	20	30	47.9	57.8275	Q2
0	67	2	2	23.92	2	0	0	129	5.43	2.83	52.1	40.4	0.21	168	70	20	20	45.3	59.364	Q3
0	59	1	1	26.8	3	0	0	135	4.28	2.34	54.6	32.5	0.17	210	58.1	34	28	48.5	89.7436	Q4
0	57	1	1	27.99	3	0	1	137	7.22	4.06	56.2	34.5	0.12	182	82.8	25	21	45.7	44.8276	Q2
0	59	1	1	20.45	2	0	0	125	5.69	3.03	53.2	36.2	0.22	260	70.6	14	19	45.5	85.8086	Q4
0	56	1	1	21.6	2	0	1	165	4.73	2.76	58.3	34.5	0.06	318	85.8	34	31	45.9	115.217	Q4
0	56	1	1	23.6	2	0	0	163	9.02	5.63	62.5	24.9	0.11	220	83.5	18	21	43.8	39.0764	Q1
0	56	1	1	21.21	2	0	0	126	5.63	3.72	66.1	28.4	0.11	210	75	12	18	42.2	56.4516	Q2
0	60	1	1	20.5	2	1	1	146	4.53	2.91	64.3	24.5	0.12	157	91.9	15	22	46.4	53.9519	Q2
0	55	1	1	27.44	3	0	0	159	4.95	2.34	47.3	37.6	0.14	227	91.5	180	83	46.2	97.0085	Q4
0	55	1	1	27.81	3	0	0	137	7.07	4.38	62	31.9	0.15	317	50.3	65	37	49.5	72.3744	Q3
0	60	1	1	24.57	2	0	1	144	7.32	3.85	52.6	36.3	0.16	193	114.3	17	24	42.4	50.1299	Q2
0	56	1	1	24.23	2	0	0	137	5.88	3.27	55.6	37.1	0.15	254	62.8	16	19	46.9	77.6758	Q4
0	57	1	1	26.6	3	0	1	145	6.02	3.12	51.8	35.9	0.15	243	110.1	19	26	46.5	77.8846	Q4
0	62	1	1	24.77	2	0	0	129	4.39	2.28	51.8	35.8	0.13	151	70.1	12	18	46.2	66.2281	Q3
0	57	1	1	24.87	2	1	0	133	4.32	2.53	58.5	26.9	0.08	158	132.1	43	34	47.2	62.4506	Q3
0	75	2	2	22.68	2	0	0	134	6.2	3.04	49.1	41.6	0.13	291	72.8	30	28	47.5	95.7237	Q4
0	59	1	1	24.88	2	1	1	152	7.71	4.12	53.4	35.3	0.11	245	88.1	34	25	45.4	59.466	Q3
0	55	1	1	27.57	3	0	0	132	5.32	2.25	42.3	46.8	0.14	268	63.6	8	17	43.1	119.111	Q4
0	71	2	2	25.24	3	0	0	130	6.24	3.73	59.8	30.4	0.09	237	82.3	49	32	47	63.5389	Q3
0	63	1	1	25.24	3	0	0	161	6.11	3.45	56.5	28.2	0.2	161	71.2	34	27	42.7	46.6667	Q2
0	61	1	1	29.03	3	0	0	148	7.91	4.99	63.1	28.2	0.12	305	96.2	31	25	46.2	61.1222	Q3
0	67	2	2	28.22	3	0	0	140	4.55	2.87	63.1	29.3	0.13	104	65.7	32	26	46.6	36.2369	Q1
0	58	1	1	22.87	2	1	1	137	6.97	4.77	68.3	25	0.13	188	81.7	14	16	44.4	39.413	Q1
0	59	1	1	24.71	2	0	0	131	4.77	2.24	46.7	45.7	0.23	253	62.3	18	21	44.9	112.946	Q4
0	55	1	1	18.55	2	0	0	128	5.41	3.9	72	20.5	0.07	125	64.3	34	32	44.8	32.0513	Q1
0	57	1	1	23.27	2	0	0	131	4.55	2.53	55.5	34.1	0.15	236	54.4	12	17	47.6	93.2806	Q4
0	58	1	1	23.41	2	1	1	159	4.86	2.46	50.6	36	0.12	261	78	15	23	45.9	106.098	Q4
0	70	2	2	26.74	3	0	0	121	4.13	2.7	65.3	25.9	0.12	54	75.5	31	33	37.7	20	Q1
0	63	1	1	22.62	2	1	1	161	6.15	3.65	59.3	31.1	0.13	218	77.3	27	29	43.9	59.726	Q3
0	62	1	1	28.2	3	0	0	153	6.52	4.16	63.8	25.8	0.16	159	102.3	22	21	47.2	38.2212	Q1
0	55	1	1	20.75	2	0	1	162	5.91	3.98	67.3	23.4	0.12	134	92.3	30	39	45.6	33.6683	Q1
0	55	1	1	23.06	2	0	0	166	4.33	3.14	72.5	20.7	0.07	145	65.9	24	18	48.8	46.1783	Q2
0	56	1	1	23.75	2	0	0	143	6.52	3.96	60.7	29.3	0.12	242	92.9	37	30	45.2	61.1111	Q3
0	59	1	1	28.3	3	0	0	157	7.97	5.08	63.7	26.7	0.13	213	93.6	41	25	44	41.9291	Q1
0	55	1	1	23.89	2	0	1	167	6.41	3.27	51.1	37.9	0.11	214	96.2	53	36	46.2	65.4434	Q3
0	55	1	1	25.18	3	1	0	160	8.59	4.77	55.6	32.2	0.23	287	74.3	24	24	44.5	60.1677	Q3
0	59	1	1	26.61	3	1	1	149	7.05	5.05	71.6	20.2	0.05	180	67.6	16	18	47.1	35.6436	Q1
0	57	1	1	28.26	3	0	0	163	5.31	3.25	61.3	32.3	0.1	178	82	19	16	49.6	54.7692	Q2
0	56	1	1	22.1	2	0	0	140	4.73	2.81	59.4	33	0.12	263	51.8	20	18	47.3	93.5943	Q4
0	55	1	1	24.13	2	0	0	170	5.75	3.31	57.6	34	0.18	203	106.1	33	24	47.1	61.3293	Q3
0	60	1	1	23.6	2	0	0	134	5.28	2.43	46	44.8	0.15	256	72.2	35	32	42.4	105.35	Q4
0	56	1	1	23.02	2	0	0	166	5.13	2.92	56.8	35.3	0.1	147	69.8	37	27	44.9	50.3425	Q2
0	59	1	1	21.6	2	0	0	146	5.18	2.95	57	34.5	0.14	173	60.1	40	29	43.1	58.6441	Q3
0	57	1	1	18.98	2	0	0	135	5.94	2.66	44.7	36.8	0.13	193	41.1	18	17	46.9	72.5564	Q3
0	59	1	1	25.97	3	0	1	185	8	3.5	43.7	46.5	0.2	243	73.9	22	24	46	69.4286	Q3
0	55	1	1	21.8	2	0	0	156	6.61	4.33	65.5	23.3	0.07	175	68.8	16	17	46.5	40.4157	Q1
0	60	1	1	25.15	3	0	0	126	4.22	2.57	61	30.2	0.12	233	55.4	25	17	44	90.6615	Q4
0	55	1	1	22.93	2	1	0	163	7.66	4.68	61.1	30.8	0.1	233	89.6	22	20	45.8	49.7863	Q2
0	57	1	1	25.32	3	0	0	144	4.6	2.69	58.4	36.4	0.21	246	56.6	22	24	41.4	91.4498	Q4
0	60	1	1	20.46	2	0	0	162	3.9	2.43	62.3	27	0.04	200	77.5	8	24	48.7	82.3045	Q4
0	55	1	1	24.61	2	1	0	170	8.86	4.56	51.5	35.1	0.13	282	77.7	23	19	46.9	61.8421	Q3
0	56	1	1	20.88	2	0	0	137	4.81	3.13	65.2	28	0.12	261	60.2	27	27	43.5	83.3866	Q4
0	55	1	1	19.83	2	1	1	160	7.67	4.39	57.2	29.5	0.07	209	91.6	29	29	47.4	47.6082	Q2
0	61	1	1	23.85	2	1	1	159	5.82	3.27	56.2	35.9	0.09	264	85.4	18	20	43.5	80.7339	Q4
0	64	1	1	23.38	2	0	1	174	5.65	3.57	63.2	26.5	0.09	217	91.7	29	24	48.8	60.7843	Q3
0	59	1	1	28.76	3	0	1	153	7.34	4.49	61.1	30.8	0.13	217	90.9	51	32	43.6	48.3296	Q2
0	61	1	1	27.49	3	0	0	164	4.52	2.52	55.8	32.7	0.16	125	87.1	48	28	44.8	49.6032	Q2
0	67	2	2	24.57	2	0	1	150	6.57	3.44	52.3	34.8	0.13	197	82	14	18	46.2	57.2674	Q2
0	66	2	2	25.93	3	0	0	123	5.37	3.61	67.4	27.1	0.11	261	58.3	12	15	43.7	72.2992	Q3
0	59	1	1	20.83	2	0	0	143	5.56	3.52	63.3	28.8	0.09	193	96.2	25	24	44.1	54.8295	Q2
0	55	1	1	27.4	3	0	0	136	6.5	3.91	60	31.1	0.13	211	67.2	13	13	45.4	53.9642	Q2
0	61	1	1	23.82	2	0	0	149	5.82	3.93	67.7	25.1	0.14	196	52.5	30	23	49	49.8728	Q2
0	61	1	1	28.73	3	0	1	172	5.23	2.14	40.9	51	0.18	147	80.1	25	18	49.2	68.6916	Q3
0	57	1	1	24.77	2	1	1	160	5.23	2.76	52.8	37	0.11	244	81.8	27	28	45	88.4058	Q4
0	55	1	1	24.97	2	0	0	137	4.24	2.36	55.5	37.1	0.08	238	57.1	23	21	46.2	100.847	Q4
0	60	1	1	29.69	3	0	1	148	3.53	2.23	62.9	26.6	0.1	188	72.4	12	17	41.1	84.3049	Q4
0	57	1	1	21.14	2	1	1	150	6.99	3.85	55	37.8	0.13	212	73.5	9	17	42.8	55.0649	Q2
0	55	1	1	32.21	3	0	0	113	6.51	3.67	56.4	28	0.16	251	51.2	28	28	40.2	68.3924	Q3
0	55	1	1	23.57	2	0	0	131	5.98	3.43	57.4	32.3	0.1	316	59	29	27	45.4	92.1283	Q4
0	59	1	1	24.34	2	0	1	146	5.18	3.36	65	25.5	0.16	282	58.9	25	26	47.6	83.9286	Q4
0	57	1	1	22.06	2	0	0	128	10.95	8.12	74.1	20.3	0.09	240	52.9	22	24	51.8	29.5567	Q1
0	63	1	1	27.45	3	0	0	132	7.12	4.88	68.6	23	0.1	252	47.4	29	21	47	51.6393	Q2
0	56	1	1	24.39	2	0	0	153	7.07	4.31	61.1	30.1	0.16	289	61.3	28	27	45.7	67.0534	Q3
0	58	1	1	23.88	2	1	1	152	7.29	4.9	67.1	23	0.1	330	82.6	13	17	43.7	67.3469	Q3
0	61	1	1	27.52	3	1	0	157	7.62	5.54	72.6	22.1	0.09	143	87.8	34	29	45	25.8123	Q1
0	55	1	1	27.47	3	0	0	142	5.3	2.88	54.3	35.7	0.18	254	60.1	18	20	45.8	88.1944	Q4
0	57	1	1	23.69	2	1	0	134	8.14	5.17	63.6	26.5	0.09	230	78.9	81	32	37.5	44.4874	Q2
0	60	1	1	27.91	3	0	0	133	5.02	2.85	56.7	34.7	0.15	205	47.8	22	23	50.1	71.9298	Q3
0	61	1	1	23.59	2	0	0	138	5.43	3.46	63.8	27.8	0.09	223	61.5	25	16	48.1	64.4509	Q3
0	55	1	1	22.2	2	0	0	134	4.8	2.76	57.4	31.1	0.12	229	75	13	24	43.5	82.971	Q4
0	59	1	1	21.84	2	0	0	128	6.01	3.29	54.6	35	0.28	292	54.8	23	27	43	88.7538	Q4
0	60	1	1	18.83	2	0	0	129	5.19	2.78	53.4	39.2	0.07	195	71.9	18	23	42.8	70.1439	Q3
0	61	1	1	23.55	2	0	1	155	6.14	4.09	66.6	24.3	0.09	327	75.5	59	53	44.8	79.9511	Q4
0	61	1	1	21.82	2	0	0	139	4.77	3.48	72.8	23.3	0.07	169	67.5	13	19	43.6	48.5632	Q2
0	63	1	1	26.49	3	0	0	161	6.61	3.09	46.7	39.2	0.13	194	114	50	33	47.7	62.7832	Q3
0	62	1	1	23.1	2	0	0	137	4.25	2.08	49	42.2	0.47	176	64.3	15	20	47.3	84.6154	Q4
0	57	1	1	21.19	2	0	0	146	7.26	3.83	52.8	35.5	0.18	247	76.4	8	20	43.9	64.4909	Q3
0	62	1	1	22.05	2	0	1	149	6.08	4.46	73.3	20.1	0.09	218	89.7	24	31	46.1	48.8789	Q2
0	61	1	1	19.82	2	0	0	120	5.72	2.8	48.9	37.6	0.13	237	59.9	16	33	47.6	84.6429	Q4
0	56	1	1	28.98	3	1	1	161	6.64	4.26	64.2	23	0.08	235	71.8	24	20	43.7	55.1643	Q2
0	59	1	1	23.77	2	0	0	126	8.95	4.69	52.4	40.8	0.11	197	60.6	23	30	44.1	42.0043	Q1
0	60	1	1	23.62	2	0	1	157	7.91	4.95	62.6	27.3	0.11	209	102.1	25	28	46	42.2222	Q2
0	56	1	1	22	2	1	1	149	5.07	2.95	58.2	33.5	0.04	245	76.6	9	16	43.9	83.0508	Q4
0	56	1	1	25.64	3	0	0	138	5.81	3.7	63.7	25.6	0.12	183	53.3	32	21	48.7	49.4595	Q2
0	73	2	2	26.61	3	1	0	154	4.92	3.14	63.8	22.4	0.15	151	105	20	27	48.4	48.0892	Q2
0	70	2	2	21.89	2	0	0	136	4.17	2.53	60.7	30.3	0.08	284	73	50	40	45.4	112.253	Q4
0	58	1	1	24.02	2	0	1	168	5.19	3.39	65.5	27.7	0.08	204	94.4	29	25	44.8	60.177	Q3
0	55	1	1	25.8	3	0	0	141	6.17	4.02	65.3	22.9	0.08	243	66.6	16	20	44.1	60.4478	Q3
0	57	1	1	26.49	3	0	1	154	5.05	3.17	62.7	24.6	0.11	234	81.6	69	27	47	73.817	Q3
0	57	1	1	27.81	3	0	0	156	5.67	3.75	66.3	23.9	0.1	158	90.5	21	19	46.6	42.1333	Q1
0	59	1	1	21.97	2	0	0	128	6.55	3.78	57.7	29.9	0.22	213	53.5	17	22	44.5	56.3492	Q2
0	67	2	2	25.02	3	1	0	147	4.79	2.39	49.8	41.7	0.18	118	90.8	27	24	44.3	49.3724	Q2
0	81	2	2	21.29	2	0	0	138	5.5	3.98	72.4	23.6	0.04	114	69.9	19	23	41.2	28.6432	Q1
0	59	1	1	20.29	2	1	0	128	3.94	2.17	55.2	36	0.09	104	67	21	26	42.9	47.9263	Q2
0	55	1	1	22.7	2	0	0	140	6.71	3.23	48.1	45.9	0.08	255	44.5	31	22	49.6	78.9474	Q4
0	58	1	1	27.57	3	1	1	175	7.63	4.8	62.9	28.8	0.08	228	86.1	22	21	45.9	47.5	Q2
0	61	1	1	23.4	2	0	1	159	6.82	4.07	59.5	32.6	0.1	293	61.9	28	20	48.3	71.9902	Q3
0	62	1	1	20.92	2	0	0	146	5.77	3.23	56	35.8	0.21	290	80.5	23	22	44.6	89.7833	Q4
0	69	2	2	21.61	2	1	1	143	7.94	3.84	48.3	41.7	0.07	226	73.2	13	21	45.3	58.8542	Q3
0	71	2	2	21.31	2	0	0	129	4.28	2.19	51.1	42.4	0.17	192	77.7	17	25	44.1	87.6712	Q4
0	58	1	1	23.4	2	0	1	164	4.42	3.25	73.6	19.2	0.04	165	93	35	29	47.7	50.7692	Q2
0	56	1	1	18.53	2	0	0	131	3.96	2.36	59.5	32.6	0.11	292	72.9	9	25	50.1	123.729	Q4
0	59	1	1	20.14	2	1	1	159	6.42	3.23	50.3	37.2	0.14	272	85.7	14	16	46.1	84.2105	Q4
0	58	1	1	28.92	3	1	0	153	8.18	4.9	59.9	28.7	0.27	170	74	17	23	48.3	34.6939	Q1
0	59	1	1	22.35	2	0	0	137	5.55	3.07	55.4	30.9	0.15	168	72	17	23	44.3	54.7231	Q2
0	66	2	2	22.36	2	0	0	112	6.42	3.67	57	29.5	0.07	246	56.4	21	21	45.9	67.03	Q3
0	60	1	1	28.58	3	0	0	147	6.25	3.79	60.7	31.8	0.12	230	92.6	18	20	46.8	60.686	Q3
0	60	1	1	25.42	3	0	0	135	5.78	3.78	65.3	28.6	0.12	282	72.2	11	22	47.8	74.6032	Q3
0	69	2	2	24.85	2	0	0	134	4.66	3.01	64.7	28.3	0.1	187	58.3	22	22	45.8	62.1262	Q3
0	61	1	1	25.2	3	0	0	127	4.73	2.68	56.6	34.1	0.07	236	49.6	14	18	44.1	88.0597	Q4
0	59	1	1	25.31	3	0	0	135	8	5.56	69.4	23.8	0.11	154	75.5	31	33	46.5	27.6978	Q1
0	61	1	1	26.27	3	0	0	146	14.88	10.93	73.4	18.7	0.08	233	55.3	38	20	47.5	21.3175	Q1
0	62	1	1	25.2	3	0	0	143	6.37	2.69	42.2	50.1	0.14	184	70.6	23	26	45	68.4015	Q3
0	60	1	1	22.79	2	1	1	138	7.95	4.75	59.8	17.3	0.15	307	81.2	17	28	45.5	64.6316	Q3
0	55	1	1	27.25	3	0	0	156	4.84	2.33	48.1	42.3	0.14	254	56.6	20	25	44.2	109.013	Q4
0	58	1	1	25.1	3	0	0	147	3.82	2.02	52.7	36.7	0.1	271	78.7	75	44	43.8	134.158	Q4
0	79	2	2	24.65	2	0	0	156	6.84	4.44	65	26.9	0.06	217	119.2	21	21	46.1	48.8739	Q2
0	56	1	1	22.26	2	0	0	153	5.01	2.42	48.3	35.6	0.32	269	81.4	85	47	50.2	111.157	Q4
0	67	2	2	20.26	2	0	0	129	4.24	2.26	53.2	38	0.09	181	64.4	16	21	43.8	80.0885	Q4
0	61	1	1	26.5	3	0	0	133	5.14	3.32	64.5	25.9	0.09	139	61.7	24	27	46.8	41.8675	Q1
0	65	2	2	35.55	3	0	0	149	6.83	3.37	49.4	44.5	0.2	186	66.3	18	22	42.7	55.1929	Q2
0	61	1	1	24.37	2	0	0	132	6.26	3.56	56.9	28.3	0.2	281	61.4	17	22	46.2	78.9326	Q4
0	65	2	2	19.91	2	0	0	128	5.99	3.04	50.8	42.1	0.11	115	68.7	15	20	44.3	37.8289	Q1
0	57	1	1	19.53	2	0	0	120	5.68	3.56	62.8	30.9	0.13	280	68.7	30	27	44.4	78.6517	Q4
0	65	2	2	22.37	2	0	0	139	5.07	2.93	57.9	31.1	0.08	164	63.1	45	41	45.4	55.9727	Q2
0	68	2	2	23	2	0	0	154	8.5	6.3	74.1	20.1	0.1	243	95.3	15	20	41.5	38.5714	Q1
0	71	2	2	26.01	3	0	1	137	4.92	2.27	46.1	42.8	0.29	210	69.1	42	39	44.6	92.511	Q4
0	74	2	2	28.78	3	1	1	167	6.2	3.52	56.8	35.9	0.05	174	78.3	66	58	46.1	49.4318	Q2
0	61	1	1	21.28	2	1	1	148	7.65	4.27	55.8	37.6	0.12	214	85.8	49	33	46.1	50.1171	Q2
0	80	2	2	24.67	2	0	0	152	4.96	2.8	56.4	34.7	0.11	169	80.1	19	27	43.3	60.3571	Q3
0	61	1	1	24.56	2	0	0	144	6.21	4.19	67.6	27.3	0.1	212	64.4	15	19	42.1	50.5967	Q2
0	60	1	1	25.76	3	0	0	143	6.97	5.02	72	21.6	0.08	219	70	22	24	44.6	43.6255	Q2
0	73	2	2	21.99	2	0	0	149	6.98	3.25	46.5	42.6	0.18	247	88	14	20	46.1	76	Q3
0	68	2	2	20.84	2	0	0	137	5.2	2.91	55.9	35.8	0.1	310	73.3	16	18	43.9	106.529	Q4
0	58	1	1	22.71	2	0	0	127	4.48	2.54	56.8	34.1	0.14	221	64.5	21	22	47.5	87.0079	Q4
0	56	1	1	21.89	2	1	1	155	4.55	2.84	62.5	29	0.09	193	78.6	25	35	41.1	67.9577	Q3
0	58	1	1	26.93	3	0	0	159	5.99	3.81	63.6	27.3	0.15	271	84.6	30	25	47.2	71.1286	Q3
0	59	1	1	25.12	3	1	1	168	6.06	3.75	61.8	28	0.05	225	92.7	18	26	43.6	60	Q3
0	57	1	1	23.15	2	1	1	133	4.06	2.18	53.5	37.5	0.11	199	70.1	17	25	41.9	91.2844	Q4
0	66	2	2	19.43	2	0	0	135	4.48	2.86	63.9	25.7	0.08	228	58	27	26	44.9	79.7203	Q4
0	65	2	2	22.86	2	0	1	151	6.98	4.23	60.6	31	0.11	192	92.9	17	21	42.6	45.3901	Q2
0	62	1	1	25.37	3	0	1	132	4.62	2.06	44.4	41	0.11	93	55.2	18	24	43.5	45.1456	Q2
0	56	1	1	21.9	2	0	0	124	7.27	4.57	62.9	27.2	0.12	321	45	33	26	44.8	70.2407	Q3
0	56	1	1	21.82	2	1	1	160	6.19	3.91	63.2	27	0.08	243	95.1	23	29	43.8	62.1483	Q3
0	56	1	1	25.63	3	0	0	142	5.04	2.5	49.7	42	0.1	239	71.7	15	21	47.3	95.6	Q4
0	57	1	1	21.05	2	0	1	148	5.21	4	76.8	17.1	0.08	214	71.7	18	19	44.6	53.5	Q2
0	68	2	2	22.61	2	0	0	142	6.04	3.51	58	31.1	0.15	246	120.1	21	22	44.4	70.0855	Q3
0	56	1	1	22.76	2	0	0	158	6.36	3.71	58.2	31.5	0.11	230	98.5	25	25	49	61.9946	Q3
0	57	1	1	24.23	2	0	0	142	3.2	1.83	57	36	0.18	197	67.8	18	15	39	107.65	Q4
0	59	1	1	27.23	3	1	1	158	4.36	2.14	49.1	42.1	0.24	211	91.8	27	25	44.9	98.5981	Q4
0	68	2	2	28.89	3	0	0	132	4.87	2.26	46.3	43	0.18	213	55	16	17	41	94.2478	Q4
0	61	1	1	21.29	2	1	1	155	5.67	3.18	56	34.7	0.1	206	73.4	13	18	44.5	64.7799	Q3
0	57	1	1	23.85	2	0	0	146	6.03	2.92	48.5	44.4	0.1	300	62.8	24	20	48.8	102.74	Q4
0	55	1	1	26.76	3	0	0	140	6.9	4.53	65.6	26.6	0.08	267	66.9	18	18	42.7	58.9404	Q3
0	55	1	1	21.89	2	0	0	128	5.5	2.81	51.1	41.6	0.09	191	57	17	21	45.6	67.9715	Q3
0	62	1	1	24.54	2	0	0	148	5.17	2.83	54.8	38.8	0.09	199	71.3	18	24	44.3	70.318	Q3
0	62	1	1	22.46	2	0	0	137	6.93	3.48	50.2	43.7	0.28	292	57.8	18	21	47.3	83.908	Q4
0	58	1	1	25.1	3	0	0	126	7.12	3.25	45.6	44.7	0.15	207	47.5	21	27	44.1	63.6923	Q3
0	61	1	1	28.95	3	0	0	134	3.98	1.82	45.6	45.3	0.19	272	69.2	29	23	50	149.451	Q4
0	73	2	2	24.72	2	0	0	144	9.84	6.05	61.5	32.2	0.12	232	89.5	31	25	45.6	38.3471	Q1
0	56	1	1	19.95	2	0	0	142	5.9	2.85	48.4	42.5	0.43	224	70.4	22	20	50.7	78.5965	Q4
0	60	1	1	27.99	3	0	0	133	6.66	3.99	59.9	30.3	0.22	162	59.5	33	27	44.3	40.6015	Q1
0	55	1	1	22.54	2	0	0	130	5.81	3.69	63.5	23.5	0.1	160	46.3	17	26	48.1	43.3604	Q2
0	58	1	1	22.47	2	0	0	129	6.07	3.37	55.4	37.1	0.17	237	54.8	11	17	46.6	70.3264	Q3
0	58	1	1	20.85	2	1	0	151	6.72	4.48	66.7	20	0.1	239	83.7	10	16	46	53.3482	Q2
0	56	1	1	22.62	2	0	0	143	5.3	3.1	58.4	32.5	0.16	196	66.1	11	18	46.7	63.2258	Q3
0	57	1	1	23.02	2	0	0	143	5.73	3.92	68.4	21.3	0.12	177	95.5	9	13	46.6	45.1531	Q2
0	60	1	1	24.52	2	0	0	147	5.52	3.34	60.4	31.8	0.07	151	92.8	29	27	45.2	45.2096	Q2
0	56	1	1	18.9	2	0	0	142	6.66	4.66	69.9	19.8	0.09	195	69.4	11	18	45.3	41.8455	Q1
0	61	1	1	30.37	3	0	1	159	7.89	4.91	62.3	25.2	0.17	236	74.1	18	15	46.3	48.0652	Q2
0	55	1	1	27.98	3	0	0	150	5.6	3.55	63.5	26.2	0.09	159	87.4	25	21	44.5	44.7887	Q2
0	57	1	1	20.76	2	0	0	138	3.37	1.82	53.7	39.2	0.07	189	57.5	12	19	47.7	103.846	Q4
0	57	1	1	25.01	3	1	0	157	7.58	5.14	67.7	24.3	0.1	148	81.9	22	20	46	28.7938	Q1
0	72	2	2	26.02	3	0	0	118	5.9	3.36	56.9	32.5	0.1	176	75.2	24	23	44.2	52.381	Q2
0	56	1	1	21.37	2	0	0	131	5.89	2.84	48.3	42.8	0.17	203	57.7	10	13	43.2	71.4789	Q3
0	56	1	1	27.06	3	1	1	156	6.06	4.33	71.6	21.4	0.08	99	65.7	18	22	44.6	22.8637	Q1
0	58	1	1	25.71	3	0	1	163	5.39	3.58	66.4	25	0.14	107	78.3	21	23	46.3	29.8883	Q1
0	58	1	1	26.07	3	0	1	170	6.22	3.4	54.6	36.5	0.08	258	99.7	30	19	48	75.8824	Q3
0	55	1	1	17.2	1	1	1	149	6.01	3.11	51.6	31	0.07	166	68.6	25	29	44.2	53.3762	Q2
0	59	1	1	25.84	3	1	1	156	6.42	3.44	53.6	32.1	0.1	240	78.4	29	31	44.6	69.7674	Q3
0	56	1	1	24.52	2	0	0	137	5.26	2.96	56.1	36.1	0.12	239	53.8	19	17	46.8	80.7432	Q4
0	59	1	1	17.85	1	1	0	154	5.06	2.53	49.9	40	0.04	141	79.5	25	25	47.8	55.7312	Q2
0	58	1	1	25.19	3	1	1	164	7.93	4.69	59.1	31.7	0.13	121	53.7	19	22	42.9	25.7996	Q1
0	60	1	1	20.58	2	1	1	161	6.1	4.15	67.9	22.5	0.05	118	79.2	15	19	44.3	28.4337	Q1
0	55	1	1	23.85	2	0	0	120	4.84	2.13	44.1	47.9	0.24	215	72.9	52	33	45.3	100.939	Q4
0	70	2	2	25.22	3	0	0	149	6.11	3.73	61	30.1	0.41	179	104.4	23	21	46.2	47.9893	Q2
0	66	2	2	23.73	2	0	0	159	6.41	4.59	71.7	18.7	0.09	188	83.2	32	28	48.8	40.9586	Q1
0	67	2	2	26.52	3	0	1	136	6.25	3.37	53.9	38.1	0.13	215	63.6	23	21	45.9	63.7982	Q3
0	59	1	1	21.54	2	0	0	149	6.01	3.95	65.7	26.8	0.06	225	66.4	28	27	45.3	56.962	Q2
0	58	1	1	28.12	3	0	0	144	7.26	3.62	49.8	44.6	0.09	222	6.5	29	20	44.5	61.326	Q3
0	58	1	1	27.53	3	0	0	131	6.5	3.64	56	38.1	0.11	244	55.4	17	24	46.2	67.033	Q3
0	61	1	1	25.56	3	1	0	152	7.08	4.63	65.5	25	0.09	217	68.2	19	23	44	46.8683	Q2
0	59	1	1	27.48	3	1	1	157	6.27	3.28	52.3	37.2	0.08	148	73.2	35	31	43.7	45.122	Q2
0	73	2	2	22.1	2	1	0	154	5.5	3.75	68.1	22.2	0.13	259	109.1	15	27	46.5	69.0667	Q3
0	58	1	1	24.43	2	0	0	143	5.36	3.12	58.3	35.3	0.09	173	66.6	19	20	44.6	55.4487	Q2
0	60	1	1	19.14	2	0	0	139	5.04	2.84	56.3	36.3	0.07	198	85.4	25	25	46	69.7183	Q3
0	58	1	1	29.37	3	1	1	146	4.95	2.65	53.5	36.5	0.09	180	74.4	21	18	42.7	67.9245	Q3
0	66	2	2	21.31	2	0	0	129	7.15	3.73	52.1	41.9	0.11	245	60.3	9	17	45.1	65.6836	Q3
0	55	1	1	27.02	3	1	1	154	7.05	4.77	67.6	21.6	0.36	234	70.5	23	20	44.4	49.0566	Q2
0	58	1	1	28.86	3	1	0	166	6.11	3.7	60.5	28.3	0.07	171	70.7	49	37	50.8	46.2162	Q2
0	59	1	1	22.49	2	0	0	120	5.1	4.24	83	13.6	0.1	165	65.2	12	23	42.6	38.9151	Q1
0	69	2	2	27.16	3	0	1	159	4.86	3.12	64.2	24.8	0.23	217	82.9	28	23	44.1	69.5513	Q3
0	55	1	1	22.29	2	0	0	120	4.96	2.47	49.7	43	0.48	220	74.3	26	24	44.6	89.0688	Q4
0	62	1	1	23.73	2	0	0	126	6.02	3.47	57.6	32.4	0.17	228	60.7	20	19	46.8	65.7061	Q3
0	73	2	2	18.27	1	1	1	172	5.01	3.71	74.2	16.1	0.05	198	72.3	10	18	50.2	53.3693	Q2
0	63	1	1	24.92	2	0	0	156	5.54	3.46	62.5	26.4	0.07	254	81	34	28	47.7	73.4104	Q3
0	59	1	1	26.19	3	0	0	129	7.6	4.38	57.7	33.4	0.24	267	51.7	26	22	45.3	60.9589	Q3
0	59	1	1	22.38	2	0	0	125	3.91	1.94	49.5	39.9	0.13	191	69.8	19	21	41.6	98.4536	Q4
0	60	1	1	21.77	2	0	0	141	7.41	4.01	54.1	34.3	0.17	221	61.8	23	20	46	55.1122	Q2
0	61	1	1	22.77	2	1	1	153	5.32	3.49	65.5	22.8	0.06	210	66.8	41	27	45.9	60.1719	Q3
0	61	1	1	25.47	3	1	1	137	7.57	5.07	67	26.7	0.05	296	81.7	17	17	44.7	58.3826	Q3
0	61	1	1	28.71	3	0	0	138	7.23	3.93	54.4	35.8	0.12	278	60.3	33	19	46.9	70.7379	Q3
0	65	2	2	21.93	2	1	0	152	5.56	3.05	54.9	34.3	0.06	209	81.3	20	19	45	68.5246	Q3
0	59	1	1	21.49	2	0	0	136	6.06	2.88	47.6	40.4	0.03	225	63.8	27	28	45.4	78.125	Q4
0	66	2	2	28.91	3	0	0	138	8.59	5.09	59.2	31.6	0.11	270	68.3	22	21	43.9	53.0452	Q2
0	61	1	1	23.9	2	0	1	166	5.33	2.85	53.4	35.2	0.18	175	66.6	30	26	49.6	61.4035	Q3
0	69	2	2	22.61	2	0	0	134	5.91	4.54	76.8	15.8	0.06	260	74.5	35	28	44.8	57.2687	Q2
0	57	1	1	31.08	3	0	0	129	6.7	3.86	57.5	32	0.14	282	59.3	28	19	43	73.057	Q3
0	62	1	1	28.66	3	0	1	153	4.82	3.57	74.1	19.7	0.04	103	80.5	19	25	46.3	28.8515	Q1
0	64	1	1	26.4	3	0	0	131	5.17	3.12	60.3	29.4	0.11	151	63.1	24	30	43.3	48.3974	Q2
0	69	2	2	22.39	2	0	1	134	5.31	2.89	54.5	35.5	0.08	179	60.8	15	24	43.5	61.9377	Q3
0	65	2	2	17.6	1	1	1	161	4.82	2.52	52.3	35.7	0.06	252	94.5	19	34	37.1	100	Q4
0	74	2	2	24.79	2	0	0	147	5.32	3.25	61.1	29.9	0.04	210	84.4	31	25	44.6	64.6154	Q3
0	60	1	1	26.18	3	1	1	146	5.43	2.73	50.2	37	0.11	214	96.3	16	24	43.6	78.3883	Q4
0	58	1	1	23.01	2	0	0	127	3.44	1.77	51.4	35.7	0.11	252	69.6	37	28	47.9	142.373	Q4
0	66	2	2	24.96	2	0	0	139	5.07	3.37	66.5	25.4	0.11	218	63.2	19	20	44.7	64.6884	Q3
0	58	1	1	21.07	2	0	0	133	5.47	3.1	56.7	34	0.15	227	69.4	19	23	47.6	73.2258	Q3
0	57	1	1	23.67	2	1	0	150	9.29	5.5	59.2	34.7	0.08	264	70.9	34	28	44.7	48	Q2
0	56	1	1	27.31	3	0	0	155	5.11	2.43	47.5	42.2	0.17	53	80.4	23	21	42.8	21.8107	Q1
0	67	2	2	18.18	1	0	0	128	5.13	2.76	53.8	33.7	0.19	135	55.2	19	27	38.4	48.913	Q2
0	56	1	1	25.5	3	1	1	147	7.3	4.38	59.9	31.4	0.15	193	36.3	22	17	46.5	44.0639	Q2
0	56	1	1	24.73	2	0	0	120	5.98	2.69	44.9	45.3	0.07	274	57.1	18	23	41.9	101.859	Q4
0	58	1	1	20.5	2	0	0	123	3.59	1.83	50.9	40.4	0.05	200	56.2	15	18	41.6	109.29	Q4
0	63	1	1	24.22	2	0	1	149	5.93	3.06	51.7	31.7	0.34	164	72.5	20	23	48.6	53.5948	Q2
0	69	2	2	23.16	2	1	1	140	6.53	4.02	61.5	24.7	0.26	182	49.5	28	27	39.3	45.2736	Q2
0	55	1	1	24.24	2	0	1	148	5.64	3.52	62.2	29.8	0.05	212	88.1	31	30	46.8	60.2273	Q3
0	55	1	1	22.71	2	0	0	139	4.88	2.55	52.3	37.3	0.1	199	45.3	16	17	46.2	78.0392	Q4
0	55	1	1	22.54	2	0	1	179	5.45	3.22	59.1	31.5	0.09	191	86.2	16	19	49.2	59.3168	Q3
0	62	1	1	22.89	2	1	1	155	5.54	2.85	51.4	40.6	0.07	305	64.9	15	24	48.1	107.018	Q4
0	59	1	1	26.65	3	0	0	127	4.84	2.37	49	41.5	0.12	164	66.5	27	25	45	69.1983	Q3
0	63	1	1	22.27	2	0	0	127	5.03	2.55	50.6	41.6	0.02	196	59.2	19	24	44.2	76.8627	Q4
0	58	1	1	26.36	3	0	0	140	4.18	2.65	63.4	26.8	0.07	172	61.3	14	19	45.1	64.9057	Q3
0	61	1	1	25.22	3	0	0	135	2.82	1.51	53.5	36.5	0.02	155	57.7	20	22	45.5	102.649	Q4
0	63	1	1	21.16	2	0	0	137	3.45	2.09	60.5	32.8	0.03	171	57.7	34	38	47.8	81.8182	Q4
0	57	1	1	25.08	3	0	0	142	6.87	3.69	53.7	36.6	0.36	179	61.3	21	17	47.5	48.5095	Q2
0	55	1	1	23.73	2	1	1	136	4.56	2.59	56.8	26.6	0.38	189	101.3	20	22	48.6	72.973	Q3
0	59	1	1	22.94	2	0	0	149	3.56	2.18	61.3	30.7	0.26	192	73.7	29	26	48.5	88.0734	Q4
0	61	1	1	22.36	2	1	1	166	3.84	2.02	52.5	37.8	0.25	169	63.2	12	21	46.5	83.6634	Q4
0	66	2	2	22.92	2	0	0	145	2.78	1.24	44.6	46.1	0.39	195	58.3	21	22	48.1	157.258	Q4
0	61	1	1	24.76	2	0	0	135	5.5	3.02	54.9	37.2	0.35	237	84.8	36	27	43.3	78.4768	Q4
0	61	1	1	21.87	2	1	1	144	5.4	3.18	58.8	32.7	0.22	167	87	16	20	44.7	52.5157	Q2
0	60	1	1	24.73	2	1	1	160	7.05	4.88	69.1	21.8	0.22	245	82.1	14	17	44.1	50.2049	Q2
0	59	1	1	25.42	3	0	0	151	3.79	2.3	60.3	30.2	0.22	303	115.4	18	23	53.7	131.739	Q4
0	67	2	2	17.63	1	0	0	130	4.66	2.47	53	38	0.18	188	54.1	14	21	41.7	76.1134	Q3
0	58	1	1	19.77	2	1	1	126	3.49	1.68	48	43.2	0.34	215	89.1	20	24	44.6	127.976	Q4
0	61	1	1	27.22	3	0	0	132	5.35	3	56	36.7	0.54	144	51.9	15	19	43.5	48	Q2
0	71	2	2	26.74	3	0	0	132	7.39	3.89	52.7	38.4	0.35	200	66.9	18	19	42.1	51.4139	Q2
0	62	1	1	24.57	2	0	0	157	7.95	5.04	63.5	24.6	0.34	236	86.1	32	37	48.8	46.8254	Q2
0	59	1	1	30.17	3	0	0	126	7.14	4.5	63.1	26	0.24	172	123.3	19	17	43.4	38.2222	Q1
0	64	1	1	20.34	2	0	0	145	6.57	3.94	60	31.8	0.1	200	50.9	20	21	44.3	50.7614	Q2
0	75	2	2	23.44	2	0	0	136	8.38	3.75	44.7	41.2	0.29	249	90.2	21	27	46.8	66.4	Q3
0	59	1	1	27.74	3	1	1	151	7.98	4.78	59.9	29.5	0.24	285	61.1	14	16	44.8	59.6234	Q3
0	61	1	1	22.95	2	0	0	152	5.78	3.72	64.3	28.2	0.65	198	71.3	15	15	49	53.2258	Q2
0	61	1	1	21.09	2	0	0	140	5.63	3.54	62.9	29.9	0.22	172	64.8	19	22	47.9	48.5876	Q2
0	62	1	1	23.97	2	1	1	165	6.2	3.06	49.3	41.3	0.85	193	76.3	54	28	45.3	63.0719	Q3
0	70	2	2	26.06	3	0	0	151	4.87	2.62	53.8	36.7	0.36	170	68.2	23	17	42.3	64.8855	Q3
0	71	2	2	16.79	1	1	1	142	4.83	2.3	47.6	41.1	0.15	225	66.1	20	30	44.3	97.8261	Q4
0	58	1	1	24.78	2	1	1	147	5.47	2.85	52.1	39	0.32	194	75	14	17	42.6	68.0702	Q3
0	57	1	1	28.91	3	1	1	165	6.73	3.86	57.3	31.9	0.24	241	63.1	28	18	47.1	62.4352	Q3
0	67	2	2	23.01	2	0	0	145	4.88	3.14	64.3	25.4	0.27	157	52.3	26	21	46.3	50	Q2
0	78	2	2	23.11	2	1	0	155	4.95	2.87	58	31.5	0.12	140	103.3	12	22	41	48.7805	Q2
0	59	1	1	23.46	2	0	1	152	7.71	4.18	54.1	30.5	0.37	213	96.7	37	27	45.4	50.9569	Q2
0	71	2	2	29.48	3	0	0	173	7.02	4.93	70.2	17.8	0.28	56	87.6	43	45	46.5	11.359	Q1
0	73	2	2	23.5	2	0	0	119	3.97	2.31	58.1	32	0.39	211	101.3	17	28	47.8	91.342	Q4
0	68	2	2	24.96	2	0	0	166	8.15	5.07	62.3	27.8	0.14	317	90.5	40	23	46.3	62.5247	Q3
0	66	2	2	20.96	2	1	0	157	4.57	2.75	60.1	28.8	0.06	148	77.9	32	28	45.5	53.8182	Q2
0	57	1	1	30.16	3	0	0	162	6.97	3.72	53.4	38.9	0.37	166	82.7	36	21	45.9	44.6237	Q2
0	75	2	2	28.61	3	0	0	139	5.81	3.4	58.5	32.9	0.41	294	67.2	22	20	45.9	86.4706	Q4
0	58	1	1	23.67	2	1	0	154	7.94	5.1	64.3	22.8	0.14	184	68.9	17	17	45.9	36.0784	Q1
0	60	1	1	25.52	3	0	0	129	8.1	4.43	54.7	33	0.38	184	50.7	18	16	48.5	41.535	Q1
0	59	1	1	29.24	3	1	1	159	5.9	3.84	65.2	25.6	0.12	238	69.9	19	23	44.7	61.9792	Q3
0	61	1	1	22.99	2	0	0	169	10.06	5.77	57.3	36.9	0.15	222	91.2	14	13	42.5	38.4749	Q1
0	62	1	1	24.27	2	0	1	167	5.41	3.61	66.8	24.4	0.34	204	97.5	19	19	47.4	56.5097	Q2
0	61	1	1	28.38	3	1	0	134	6.06	3.77	62.3	29.5	0.36	246	78.4	23	18	49.8	65.252	Q3
0	69	2	2	23.63	2	1	0	142	7.68	5.23	68.1	24.2	0.11	155	99.8	21	22	45.2	29.6367	Q1
0	61	1	1	29.71	3	0	0	138	9.64	6.04	62.7	28.9	0.4	247	74.8	20	18	44.6	40.894	Q1
0	75	2	2	34.48	3	0	0	138	6.17	4	64.9	23.1	0.41	164	84.4	33	32	42.4	41	Q1
0	80	2	2	23.98	2	0	0	129	5.52	3.01	54.6	37.1	0.5	215	57.1	17	17	42.5	71.4286	Q3
0	61	1	1	21.79	2	1	0	161	4.22	2.44	57.7	28.9	0.14	170	75	25	22	47	69.6721	Q3
0	57	1	1	22.99	2	0	1	133	6.89	4.67	67.7	22.7	0.15	151	57.8	17	17	50	32.334	Q1
0	69	2	2	32.47	3	0	0	128	5.01	3.45	68.8	17.8	0.2	103	46.9	25	22	43.9	29.8551	Q1
0	74	2	2	27.08	3	1	0	134	6.82	4.24	62.2	27.8	0.18	265	84.8	34	31	47.4	62.5	Q3
0	56	1	1	28.15	3	1	1	148	5.16	3.29	63.8	25.8	0.21	205	80.1	46	22	42.8	62.31	Q3
0	59	1	1	33.98	3	0	0	154	4.82	2.87	59.6	29	0.27	205	45.8	72	35	40.7	71.4286	Q3
0	58	1	1	20.37	2	1	1	161	5.77	3.32	57.6	31.4	0.14	207	90.5	37	24	48.9	62.3494	Q3
0	71	2	2	25.11	3	0	0	134	4.96	2.71	54.4	37.6	0.13	190	66.3	11	15	42.6	70.1107	Q3
0	56	1	1	26.62	3	1	1	155	6.95	3.84	55.3	31.2	0.16	279	70	93	51	47.1	72.6562	Q3
0	57	1	1	25.25	3	0	1	166	8.17	5.73	70.1	22.5	0.11	250	82.6	25	22	47.3	43.63	Q2
0	78	2	2	24.19	2	0	0	133	4.46	2.81	63	31.2	0.15	132	70.4	15	19	45.3	46.9751	Q2
0	69	2	2	29.06	3	0	0	172	5.13	3.09	60.3	32.8	0.29	181	100.9	42	28	43.7	58.5761	Q3
0	61	1	1	22.56	2	1	1	151	6.91	3.79	54.7	32.9	0.15	224	88.6	19	18	40	59.1029	Q3
0	59	1	1	24.35	2	0	0	135	5.67	2.46	43.3	44.3	0.18	264	58.8	16	23	46.9	107.317	Q4
0	61	1	1	29.05	3	0	0	134	7.38	5.05	68.3	22.4	0.18	154	68.6	19	23	43.3	30.495	Q1
0	59	1	1	20.16	2	1	1	142	4.73	2.96	62.3	21.6	0.06	146	86.1	19	24	45.7	49.3243	Q2
0	60	1	1	25.92	3	0	0	127	6.14	3.98	64.7	24.5	0.19	220	62.5	24	26	47.7	55.2764	Q2
0	67	2	2	25.31	3	0	1	148	4.6	2.54	55.2	34.7	0.1	205	76.1	32	18	48.5	80.7087	Q4
0	65	2	2	28.9	3	0	0	153	6.45	4.41	68.4	16.1	0.15	158	154.6	35	28	48.6	35.8277	Q1
0	70	2	2	26.34	3	1	0	156	5.5	3.62	65.7	26.8	0.08	148	116.4	26	21	41	40.884	Q1
0	58	1	1	25.72	3	0	0	140	4.85	2.34	48	44	0.33	208	54	24	22	42.4	88.8889	Q4
0	64	1	1	26.8	3	0	0	151	6.12	3.4	55.4	36.5	0.69	233	101.7	23	24	49.8	68.5294	Q3
0	60	1	1	23.35	2	0	0	127	4.73	2.94	62.3	28.7	0.27	231	56.6	17	24	46.9	78.5714	Q4
0	60	1	1	21.18	2	1	0	95	7.13	5.06	71	19.2	0.12	328	87.2	41	34	42.6	64.8221	Q3
0	62	1	1	28.98	3	0	0	163	6.55	3.3	50.3	40.2	0.2	176	96.2	111	69	46.3	53.3333	Q2
0	60	1	1	28.22	3	0	0	154	8.01	5.91	73.6	21.5	0.19	221	71	39	24	46.2	37.3942	Q1
0	62	1	1	27.39	3	1	0	147	17.7	15.25	86.2	10.2	0.06	308	87.8	23	21	48.5	20.1967	Q1
0	65	2	2	24.02	2	0	0	144	4.06	1.61	39.6	48.8	0.2	235	47.8	70	48	45.3	145.963	Q4
0	67	2	2	21.1	2	1	1	140	5.96	2.96	49.6	39.1	0.06	170	98.6	14	19	42	57.4324	Q2
0	61	1	1	24.79	2	0	0	132	5.2	2.31	44.4	47.4	0.19	290	56.5	21	27	46	125.541	Q4
0	62	1	1	28.34	3	0	0	138	4.81	2.29	47.5	39.8	0.36	266	52.9	25	23	46.4	116.157	Q4
0	60	1	1	24.72	2	0	0	152	6.56	4.37	66.7	25.2	0.15	279	71.9	70	38	46.4	63.8444	Q3
0	60	1	1	25.23	3	0	0	160	5.46	3.54	64.9	28.9	0.15	256	109.5	20	22	46.5	72.3164	Q3
0	61	1	1	26.34	3	0	0	138	6.96	3.66	52.6	38.8	0.28	231	58.1	25	26	47.3	63.1148	Q3
0	62	1	1	26.11	3	0	0	163	5.19	2.99	57.6	31.6	0.16	157	86.4	24	20	50.7	52.5084	Q2
0	63	1	1	22.32	2	1	0	161	9.78	6.96	71.1	16.6	0.4	275	76	24	21	48.3	39.5115	Q1
0	62	1	1	30.12	3	0	0	158	4.63	2.41	52.1	38.5	0.28	167	86.9	19	17	46	69.2946	Q3
0	57	1	1	23.73	2	0	0	147	6.69	3.95	59	34.7	0.09	226	58.5	32	21	47.6	57.2152	Q2
0	59	1	1	22.81	2	0	0	124	4.92	3.2	65.1	26.6	0.31	193	57.5	18	20	48.4	60.3125	Q3
0	65	2	2	21.07	2	0	0	139	5.7	2.84	49.7	42.9	0.23	182	60.9	60	58	46.1	64.0845	Q3
0	60	1	1	27.05	3	0	1	152	5.05	3.72	73.8	19	0.23	170	74.8	54	33	45.1	45.6989	Q2
0	66	2	2	22.58	2	0	0	142	7.42	4.6	62	31	0.2	246	62.7	20	22	47.1	53.4783	Q2
0	70	2	2	28.61	3	0	0	146	6.18	4.04	65.2	25.8	0.16	266	75	31	25	46.3	65.8416	Q3
0	71	2	2	25.63	3	0	0	161	5.16	2.87	55.7	32.6	0.2	173	87	17	23	46.4	60.2787	Q3
0	70	2	2	21.79	2	0	0	142	5.41	3.03	56	35.6	0.28	183	57.8	18	21	47.8	60.396	Q3
0	56	1	1	28.76	3	1	0	162	6.79	3.93	57.8	32.7	0.3	228	79.2	41	24	42.3	58.0153	Q3
0	71	2	2	21.65	2	0	0	125	12.25	9.67	78.9	17.5	0.05	387	104.5	13	20	42.4	40.0207	Q1
0	77	2	2	31.38	3	0	0	139	4.66	2.64	56.6	32.1	0.15	232	73.9	21	25	46.1	87.8788	Q4
0	55	1	1	21.78	2	1	0	147	7.24	4.63	64	24.7	0.17	146	85.7	11	15	41.6	31.5335	Q1
0	69	2	2	23.49	2	0	0	134	4.03	2.07	51.3	38.1	0.14	215	46.5	18	22	44.4	103.865	Q4
0	61	1	1	27.97	3	0	0	129	7.47	4.63	62	28.7	0.33	281	61.2	20	17	47.8	60.6911	Q3
0	56	1	1	30.61	3	0	0	140	6.91	4.1	59.3	34.1	0.1	269	77.6	22	18	45.6	65.6098	Q3
0	73	2	2	24	2	0	0	138	4.32	2.36	54.5	36	0.1	225	65.6	14	21	44	95.339	Q4
0	67	2	2	22.88	2	0	0	137	4.92	2.68	54.3	38.6	0.32	237	61.5	13	17	43.4	88.4328	Q4
0	62	1	1	27.48	3	0	0	133	4.81	2.27	47	43	0.34	125	66.6	12	17	43.2	55.0661	Q2
0	75	2	2	24.16	2	0	0	146	6.48	3.47	53.5	35.7	0.09	176	87.1	32	23	43.7	50.7205	Q2
0	57	1	1	29.9	3	1	1	172	6.26	3.3	52.6	36.3	0.12	166	78.1	53	31	43.3	50.303	Q2
0	67	2	2	26.63	3	0	0	161	7.23	4.11	56.8	37.4	0.14	215	80	21	25	46.5	52.3114	Q2
0	70	2	2	28.44	3	0	1	165	10.43	6.09	58.3	24.7	0.27	267	84.2	29	19	48.1	43.8424	Q2
0	66	2	2	22.35	2	0	0	131	5.69	3.36	59	33.1	0.1	186	71.9	28	21	47.8	55.3571	Q2
0	64	1	1	28.49	3	1	0	149	5.29	3.09	58.5	30.4	0.31	189	102.2	28	17	47.2	61.165	Q3
0	68	2	2	21.56	2	0	0	131	4.4	2.88	65.5	25.2	0.17	210	124.9	36	37	41.7	72.9167	Q3
0	58	1	1	29.5	3	0	0	150	6.01	3.53	58.7	30.1	0.14	120	75.9	74	42	44.3	33.9943	Q1
0	71	2	2	30.67	3	0	0	136	6.06	4.31	71.1	20.5	0.15	157	60.5	10	15	40.4	36.4269	Q1
0	61	1	1	18.48	1	0	0	135	3.86	1.19	30.9	54.9	0.09	317	54.3	31	36	45.3	266.387	Q4
0	56	1	1	26.41	3	0	0	135	5.18	3.15	60.7	23.2	0.22	180	73.7	46	27	44.1	57.1429	Q2
0	58	1	1	31.33	3	0	0	156	5.13	2.99	58.3	33.3	0.21	279	76.4	20	20	50.7	93.311	Q4
0	70	2	2	23.48	2	0	0	122	4.21	2.03	48.2	42.3	0.18	184	59.4	28	37	43.6	90.6404	Q4
0	74	2	2	33.92	3	0	0	133	9.77	6.57	67.3	26.2	0.14	209	70.1	20	19	43.3	31.8113	Q1
0	59	1	1	30.23	3	1	0	149	5.52	2.61	47.3	34	0.31	226	126.1	31	27	45.8	86.59	Q4
0	69	2	2	25.89	3	0	0	147	5.93	2.78	46.8	42.7	0.29	184	74.7	44	32	47.6	66.1871	Q3
0	73	2	2	30.44	3	0	0	138	4.64	2.4	51.7	35.3	0.15	227	66.7	16	18	43.4	94.5833	Q4
0	57	1	1	24.97	2	1	1	143	6.63	4.3	64.8	24.9	0.09	310	90.4	21	19	46.7	72.093	Q3
0	58	1	1	31.18	3	1	1	169	9.28	4.72	50.8	41.3	0.21	148	92.8	22	21	44.2	31.3559	Q1
0	58	1	1	25.85	3	0	0	143	5.28	3.26	61.9	31.4	0.17	183	62.2	23	18	44.8	56.135	Q2
0	58	1	1	25.68	3	0	0	131	5.61	3.36	59.7	33.2	0.27	200	87.3	25	19	44.2	59.5238	Q3
0	58	1	1	21.81	2	0	0	134	5.68	3.33	58.6	33.4	0.26	337	54.3	17	17	44.6	101.201	Q4
0	55	1	1	28.87	3	0	1	144	5.09	3.47	68.4	22.9	0.12	181	85	12	16	48.2	52.1614	Q2
0	69	2	2	23.8	2	0	0	137	4.45	2.89	65	25.7	0.11	173	63.3	12	15	46.9	59.8616	Q3
0	72	2	2	25.93	3	1	1	161	4.23	2.16	51.1	35.2	0.14	174	71.9	22	21	46.3	80.5556	Q4
0	73	2	2	25.23	3	0	0	146	8.67	4.8	55.4	34.7	0.2	277	69.7	37	31	41.3	57.7083	Q2
0	56	1	1	23.31	2	0	0	153	7.69	4.53	58.9	31.6	0.15	315	70.7	59	36	44.5	69.5364	Q3
0	59	1	1	22.51	2	0	0	143	5.34	3.41	64	31	0.11	162	58.6	40	41	49	47.5073	Q2
0	68	2	2	27.15	3	0	0	136	4.41	2.83	64.2	25.6	0.1	222	64.2	21	23	45.5	78.4452	Q4
0	62	1	1	25.44	3	0	0	145	4.04	2.29	56.7	34.3	0.16	282	103.5	14	16	45.4	123.144	Q4
0	63	1	1	23.15	2	0	0	145	6.68	3.83	57.3	33.4	0.07	247	50.9	37	36	44.8	64.4909	Q3
0	65	2	2	19.27	2	0	0	146	5.42	3.39	62.8	28.7	0.11	260	56.9	21	23	46.4	76.6962	Q4
0	70	2	2	26	3	0	0	140	4.24	2.77	65.2	25.1	0.11	189	70.6	28	25	44.7	68.231	Q3
0	56	1	1	22.53	2	0	0	151	5.15	2.67	51.9	39	0.12	158	86.2	41	32	45.3	59.176	Q3
0	72	2	2	27.74	3	1	0	153	8.64	5.93	68.6	21.4	0.15	224	90.6	32	24	47.5	37.774	Q1
0	62	1	1	28.92	3	0	0	132	5.67	2.74	48.3	41.9	0.3	244	85.5	123	82	49.3	89.0511	Q4
0	56	1	1	22.85	2	1	1	160	7.91	5.1	64.5	22.3	0.12	219	81.2	23	22	49.3	42.9412	Q2
0	55	1	1	23.95	2	1	1	166	5.86	3.56	60.7	27.5	0.1	253	111.7	55	28	44.5	71.0674	Q3
0	61	1	1	26.98	3	0	0	126	4.15	2.12	51	37.7	0.13	164	73.2	15	22	48.1	77.3585	Q4
0	56	1	1	19.85	2	0	0	144	6.07	4	65.8	28.3	0.14	186	56	12	18	47.9	46.5	Q2
0	63	1	1	27.68	3	0	0	154	7.05	3.95	56.1	32.9	0.21	239	80.7	22	19	46.3	60.5063	Q3
0	61	1	1	27.95	3	0	0	140	5.77	3.46	60.1	23.7	0.43	209	61.6	21	22	43	60.4046	Q3
0	62	1	1	28.24	3	0	0	145	5.94	3.74	63.1	30.4	0.22	204	70	29	27	44.3	54.5455	Q2
0	59	1	1	23.5	2	0	0	150	5.57	3.49	62.6	28.3	0.14	203	88.8	39	22	45.5	58.1662	Q3
0	67	2	2	25.37	3	0	0	133	3.99	2.4	60.1	25.1	0.11	119	52.3	21	21	48.3	49.5833	Q2
0	58	1	1	23.24	2	0	0	138	4.3	2.06	47.9	41.9	0.13	245	58.7	21	26	49.5	118.932	Q4
0	78	2	2	23.46	2	0	0	139	4.63	2.26	48.9	36.7	0.25	171	119.4	26	28	45.3	75.6637	Q3
0	60	1	1	26.68	3	0	0	165	7.4	3.95	53.4	39.7	0.13	209	80.6	64	32	49.6	52.9114	Q2
0	59	1	1	23.27	2	0	0	153	4.98	2.74	54.8	42.4	0.16	206	55.4	18	22	44.2	75.1825	Q3
0	58	1	1	26.93	3	0	0	140	6.36	2.8	44.1	48.2	0.22	229	83.2	96	44	44.9	81.7857	Q4
0	73	2	2	26.91	3	0	0	140	7.51	4.51	60	28.6	0.81	185	76.4	25	17	44.4	41.02	Q1
0	70	2	2	25.92	3	1	0	148	7.95	5.26	66.1	24.8	0.09	271	81.3	22	18	43.1	51.5209	Q2
0	64	1	1	26.93	3	1	1	146	9.43	7.38	78.2	13.9	0.09	227	61.1	20	21	48	30.7588	Q1
0	62	1	1	35.65	3	0	0	138	9.15	4.74	51.8	42.4	0.29	325	43.5	44	29	44.8	68.5654	Q3
0	63	1	1	29.86	3	0	0	120	4.78	2.44	51.1	40.3	0.11	258	69.1	25	19	46.9	105.738	Q4
0	57	1	1	23.09	2	0	0	148	4.74	3.04	64.3	28.2	0.12	222	62.6	52	26	47.6	73.0263	Q3
0	56	1	1	37.19	3	1	1	161	9.42	5.89	62.5	27.1	0.1	240	56.6	63	34	43.2	40.747	Q1
0	61	1	1	30.37	3	1	1	139	8.86	6.77	76.5	14.8	0.02	213	85.7	36	24	48.9	31.4623	Q1
0	56	1	1	25.28	3	0	0	136	4.16	1.88	45.3	44.8	0.22	236	57	24	27	47.7	125.532	Q4
0	72	2	2	26.95	3	1	1	147	6.4	3.55	55.5	36.1	0.09	166	81.4	25	21	47.1	46.7606	Q2
0	58	1	1	28.7	3	0	1	171	8.08	4.09	50.6	40	0.26	274	95.4	52	39	45.6	66.9927	Q3
0	58	1	1	27.99	3	1	1	158	9.38	5.44	58	32.2	0.08	234	58.7	27	20	47.3	43.0147	Q2
0	62	1	1	25.18	3	0	0	150	7.32	5.31	72.4	20.4	0.07	253	70.4	15	18	50.7	47.646	Q2
0	65	2	2	22.86	2	0	0	138	5.69	2.81	49.4	43	0.16	232	62.4	21	17	45.6	82.5623	Q4
0	57	1	1	23.97	2	0	0	130	5	2	40.1	53	0.19	344	63.8	17	16	45.3	172	Q4
0	59	1	1	22.17	2	0	1	150	4.08	2.35	57.5	32.8	0.14	275	96.2	19	17	42.7	117.021	Q4
0	60	1	1	24.06	2	0	0	149	7.41	5.21	70.3	23.8	0.13	166	89.3	19	20	46	31.8618	Q1
0	57	1	1	25.04	3	0	0	146	5.04	2.27	45	47.8	0.08	273	53.9	31	21	46.4	120.264	Q4
0	56	1	1	25	3	0	1	156	4.54	3	66.2	25.3	0.01	136	74.6	22	20	43.8	45.3333	Q2
1	58	1	1	18.37	1	0	0	134	7.49	5.92	79	14.1	0.01	152	62.5	29	22	45.07	25.6757	Q1
1	62	1	2	24.03	2	0	0	139	7.96	4.08	51.3	27.9	0.99	311	62.3	10	16	46.16	76.2255	Q3
1	60	1	1	25.95	3	1	1	159	10.28	7.94	77.3	13	0.21	264	73.7	13	14	45.66	33.2494	Q1
1	66	2	2	22.03	2	1	1	150	8.3	4.2	50.6	36	0.72	177	67.5	14	16	45.95	42.1429	Q1
1	77	2	1	17.31	1	1	1	137	11.35	9.85	86.8	5.9	0	87	73.1	12	20	45.74	8.83249	Q1
1	66	2	1	24.91	2	1	1	162	6.05	4.54	75.2	13	0.44	238	75.8	22	21	45.07	52.4229	Q2
1	61	1	1	24.46	2	1	0	146	8.2	7.5	91.4	5.4	0.01	174	97.5	29	19	45.87	23.2	Q1
1	68	2	2	20.83	2	0	0	129	7.57	4.88	64.5	18.8	0.29	182	58.4	15	18	45.8	37.2951	Q1
1	65	2	1	24.97	2	1	1	133	6.56	4.75	72.3	20.9	0.01	218	75.1	36	22	45.85	45.8947	Q2
1	61	1	2	22.1	2	0	0	96	4.23	2.82	66.6	17.3	0.08	228	46.1	28	33	45.37	80.8511	Q4
1	67	2	1	24.8	2	1	1	168	12.56	10.76	85.9	10.9	0.01	249	78.2	15	13	45.27	23.1413	Q1
1	73	2	1	23.88	2	0	0	155	5.69	4.11	72.2	13.8	0.37	168	97.4	21	23	45.69	40.8759	Q1
1	65	2	1	26.73	3	1	0	154	7.15	6.02	80.86	15	0.01	276	54.3	20	20	45.83	45.8472	Q2
1	49	1	2	20.7	2	0	0	106	7.27	5.7	78.5	14.5	0.1	315	48	25	24	44.69	55.2632	Q2
1	47	1	2	21.76	2	0	0	132	10.93	9.08	83.1	8.8	0.19	207	49.8	8	15	45.21	22.7974	Q1
1	43	1	2	31.93	3	0	0	151	5.94	3.25	54.6	35.6	0.2	312	70.1	43	24	45.12	96	Q4
1	70	2	2	29.43	3	0	0	124	7.7	5.09	66.2	18.7	0.57	307	53.7	55	31	44.91	60.3143	Q3
1	76	2	1	22.49	2	0	0	140	29.51	28.56	96.9	1.8	0.01	309	61.4	36	25	45.72	10.8193	Q1
1	74	2	1	26.57	3	1	1	125	5.65	4.47	79.1	0.57	0	209	90.7	38	36	45.24	46.7562	Q2
1	67	2	2	23.61	2	0	0	135	5.87	3.49	59.5	33.4	0.05	185	47.7	20	21	45.75	53.0086	Q2
1	62	1	1	22.66	2	1	1	139	10.26	8.64	84.2	8.8	0.01	236	57.5	11	12	46.06	27.3148	Q1
1	56	1	2	25.63	3	0	0	139	12.84	9.58	74.6	17.7	0.09	259	64.8	38	20	46.02	27.0355	Q1
1	68	2	1	25	3	0	0	145	6.71	3.83	57.1	28.9	0.18	254	77	19	20	45.14	66.3185	Q3
1	51	1	1	47.65	3	1	0	149	7.06	3.03	42.9	42.9	0.36	227	76	16	16	45.79	74.9175	Q3
1	40	1	2	26.67	3	0	0	130	4.27	2.44	57.1	27.9	0.36	234	41.7	9	16	44.85	95.9016	Q4
1	61	1	1	22.84	2	1	0	146	7.93	4.62	58.5	23.4	0.14	201	60.2	18	18	45	43.5065	Q2
1	60	1	1	19.53	2	0	0	141	8.22	7.21	87.8	8.6	0	236	51.9	6	14	45.12	32.7323	Q1
1	48	1	1	22.76	2	1	1	140	6.88	4.58	66.5	20.1	0.53	234	48.3	13	19	45.45	51.0917	Q2
1	64	1	1	22.59	2	0	0	148	8.54	6.29	73.6	16.4	0.1	178	75.7	18	23	45.5	28.2989	Q1
1	51	1	1	29.41	3	1	1	166	7.89	5.04	63.9	18.9	0.71	270	69.8	33	21	44.96	53.5714	Q2
1	66	2	1	22.58	2	0	0	138	4.47	2.87	64	24.5	0.28	127	85.5	14	14	45.05	44.2509	Q2
1	76	2	1	18.07	1	1	0	117	4.66	2.3	49.5	35.8	0.29	125	74.7	15	22	45.13	54.3478	Q2
1	76	2	2	18.61	2	0	0	114	10.24	8.42	82.2	12.2	0.1	310	51.6	9	15	45.66	36.8171	Q1
1	75	2	1	25.22	3	1	0	123	6.51	3.49	53.7	32.5	0.15	198	71.4	181	195	44.71	56.7335	Q2
1	73	2	1	19.44	2	0	0	141	5.05	3	59.2	27.1	0.28	176	72.6	16	22	45.45	58.6667	Q3
1	63	1	1	24.8	2	1	1	163	2.66	1.85	69.3	13	0.01	88	80.2	46	38	45.35	47.5676	Q2
1	51	1	1	20.96	2	0	0	201	8.58	6.87	80.1	6.5	0	106	160	9	28	45.35	15.4294	Q1
1	47	1	2	23.5	2	0	0	130	11.45	9.16	80	12.5	0.08	394	39.3	9	8	45.08	43.0131	Q2
1	75	2	1	18.2	1	1	1	140	7.57	3.89	51.4	24.2	0.99	283	72.6	7	11	45.17	72.7506	Q3
1	69	2	1	22.66	2	0	0	131	5.61	4.22	75.2	10.4	0.17	210	81.2	33	31	45.67	49.763	Q2
1	65	2	2	24.12	2	0	0	104	10.04	8.5	84.7	6.5	0.08	418	40	22	59	45.09	49.1765	Q2
1	52	1	1	26.7	3	1	0	150	7.26	4.38	60.3	29.2	0.21	152	77.6	31	22	45.6	34.7032	Q1
1	69	2	1	17.72	1	1	0	122	10.2	8.23	80.7	9.6	0.23	372	67.4	25	38	45.84	45.2005	Q2
1	59	1	2	19.22	2	0	0	138	10.19	8.63	84.7	8.9	0.04	154	54.5	38	29	45.31	17.8447	Q1
1	49	1	2	27.06	3	0	0	132	5.44	3.76	69.1	23.7	0.15	114	70.5	10	18	45.62	30.3191	Q1
1	65	2	1	21.72	2	1	1	156	12.83	10.37	80.7	9	0.05	155	69.3	41	43	45.88	14.947	Q1
1	76	2	2	22.64	2	0	0	134	8.31	5.91	71.1	19	0.09	260	67.2	21	29	45.58	43.9932	Q2
1	53	1	2	20.61	2	0	0	121	11.01	8.84	80.3	80.3	0.14	221	44.6	61	51	45.2	25	Q1
1	71	2	1	22.03	2	0	0	148	6.38	4.37	68.5	19.6	0.12	139	83.8	11	18	44.97	31.8078	Q1
1	71	2	2	23.44	2	1	0	137	4.58	2.27	49.7	34.9	0.4	176	61.9	17	17	45.75	77.533	Q4
1	55	1	1	23.66	2	1	0	144	18.11	14.78	81.6	10.4	0.07	247	66.5	16	11	45.17	16.7118	Q1
1	60	1	1	30.86	3	1	0	135	7.75	4.42	57.1	34.3	0.24	195	80.7	36	27	45.32	44.1176	Q2
1	55	1	1	23.59	2	1	0	142	9.58	6.97	72.8	19.4	0.1	276	71.7	28	25	45.47	39.5983	Q1
1	60	1	2	17.48	1	0	0	102	14.25	11.6	81.4	8.7	0.03	315	56.1	50	51	44.93	27.1552	Q1
1	60	1	1	27.68	3	0	0	140	6.74	4.37	64.9	25.3	0.21	220	69.1	18	15	45.49	50.3432	Q2
1	75	2	2	22.6	2	0	0	143	6.72	4.4	65.6	24.5	0.19	214	92.3	11	24	45.62	48.6364	Q2
1	75	2	1	25.71	3	1	0	163	8.23	6.76	82.2	9.1	0.14	108	67.8	30	16	45.34	15.9763	Q1
1	53	1	1	22.41	2	1	0	162	5.55	3.47	67.3	21.1	0.36	201	69.5	28	22	45.57	57.9251	Q2
1	71	2	1	23.03	2	1	0	133	4.91	3.35	68.2	21	0.22	212	81.4	15	17	45.34	63.2836	Q3
1	64	1	1	25.71	3	1	1	135	6.8	3.71	54.7	27.6	0.07	192	94.2	27	17	45.02	51.752	Q2
1	41	1	2	20.81	2	0	0	126	5.58	2.75	49.3	38.9	0.21	175	44.1	11	16	45.88	63.6364	Q3
1	63	1	1	25.95	3	1	0	161	12.14	8.91	73.4	13.6	0.13	265	80	51	46	45.83	29.7419	Q1
1	49	1	2	24.39	2	0	0	128	5.98	3.63	60.7	18.9	0.82	389	43.5	12	15	45.7	107.163	Q4
1	59	1	1	24.74	2	1	0	155	8.03	4.85	60.4	29.3	0.13	165	80.3	18	15	45.68	34.0206	Q1
1	50	1	2	20.55	2	0	0	123	9.62	6.09	63.3	28.5	0.15	479	65	18	18	45.73	78.6535	Q4
1	54	1	2	30.04	3	0	0	64	28.33	25.1	88.6	5.4	0	383	40.1	25	26	45.26	15.259	Q1
1	71	2	1	18.29	1	0	0	169	24.46	23.83	97.5	1.1	0	202	64.5	106	87	45.34	8.47671	Q1
1	77	2	2	22.6	2	0	0	123	4.9	3.26	66.6	25.4	0.13	185	58	21	23	45.53	56.7485	Q2
1	52	1	1	24.09	2	1	0	156	9.48	7.03	74.2	17.7	0.17	247	62.2	21	17	45.49	35.1351	Q1
1	39	1	1	25.16	3	0	0	159	9.8	8.98	91.6	7.8	0.01	247	58.4	12	34	46	27.5056	Q1
1	55	1	1	19.13	2	1	1	155	10.81	8.66	80.1	9	0	340	54.4	17	24	46.02	39.261	Q1
1	59	1	2	19.56	2	0	0	126	5.18	3.97	76.6	15.4	0.06	396	49	12	22	45.27	99.7481	Q4
1	57	1	2	27.89	3	0	0	132	10.5	6.58	62.6	26.5	0.2	285	61.8	29	18	45.21	43.3131	Q2
1	39	1	1	19.47	2	1	1	132	7.76	7.51	96.7	2.6	0	213	66.5	12	37	45.62	28.3622	Q1
1	46	1	2	20.83	2	0	0	135	7.94	5.74	72.3	135	0.11	282	47.1	15	19	45.11	49.1289	Q2
1	66	2	1	20.55	2	1	0	177	2.88	2.01	69.7	20.9	0.02	129	75.8	15	21	45.04	64.1791	Q3
1	66	2	1	24.54	2	1	0	141	7.06	5.07	71.8	18.4	0.25	220	89.6	7	9	45.45	43.3925	Q2
1	53	1	1	33.41	3	1	0	136	10.79	8.73	80.8	9.5	0.31	128	90	24	17	44.66	14.6621	Q1
1	66	2	1	23.39	2	1	0	148	6.17	3.85	62.5	25.5	0.25	175	50.1	12	17	45.49	45.4545	Q2
1	53	1	1	23.88	2	0	0	163	6.21	2.83	45.5	37.4	0.55	245	84	21	14	45.58	86.5724	Q4
1	60	1	1	22.15	2	1	1	144	7.01	4.38	62.4	27.5	0.11	202	59.5	20	23	45.7	46.1187	Q2
1	48	1	1	22.89	2	1	0	132	6.57	3.36	51	41.6	0	127	66.8	47	29	45.45	37.7976	Q1
1	59	1	1	20.2	2	1	0	147	6.95	5.74	82.6	7.2	0	203	70.1	19	29	45.33	35.3659	Q1
1	56	1	1	23.44	2	1	0	118	7.04	4.42	62.7	24.3	0.14	190	56.9	14	13	45.66	42.9864	Q2
1	61	1	1	21.26	2	1	0	140	12.28	9.14	74.4	11.5	0.05	170	68.5	27	18	45.22	18.5996	Q1
1	22	1	1	19.25	2	0	0	156	9.38	7.25	77.4	7.6	0.59	307	87	14	16	45.61	42.3448	Q2
1	55	1	2	25.39	3	0	0	125	12.75	11.08	87	8.5	0.03	209	50.5	15	11	44.87	18.8628	Q1
1	55	1	1	27.64	3	1	1	143	12.4	9.66	78	14.3	0.08	274	68.2	14	15	45.35	28.3644	Q1
1	58	1	1	24.39	2	1	1	147	10.55	8.01	75.8	17.3	0.06	198	81.7	32	19	45.56	24.7191	Q1
1	70	2	2	17.78	1	0	0	98	15.34	11.27	73.4	13.4	0.74	281	51.7	8	13	45.06	24.9335	Q1
1	65	2	1	19.1	2	1	0	149	12.57	11.15	88.7	5	0.14	152	78.8	25	19	45.4	13.6323	Q1
1	79	2	1	23.44	2	1	0	133	4.2	2.2	52.3	29.6	0.19	143	77	19	22	45.65	65	Q3
1	84	2	1	18.59	2	1	1	151	6.51	5.26	80.7	10.5	0.01	218	92	7	16	45.52	41.4449	Q1
1	59	1	1	22.04	2	0	0	161	5.67	3.07	54	22.1	0.75	262	72.5	14	12	45.02	85.342	Q4
1	57	1	1	26.99	3	0	0	142	4.3	3.16	73.7	14.8	0.02	164	85.5	19	23	45.55	51.8987	Q2
1	57	1	2	21.5	2	0	0	118	9.65	5.89	61	25.2	0.01	213	62.6	2	29	45.51	36.163	Q1
1	55	1	1	19.49	2	1	0	164	8.01	5.05	63	5.1	0.62	398	82.4	22	23	45.83	78.8119	Q4
1	76	2	1	18.08	1	1	0	156	17.33	15.38	88.7	6.6	0.03	251	75.5	15	13	44.74	16.3199	Q1
1	85	2	1	19.33	2	0	0	136	4.45	2.92	65.6	20.2	0.28	162	102	9	22	45.69	55.4795	Q2
1	79	2	1	16.3	1	1	0	151	13.55	12.57	92.7	2.7	0.01	206	69.8	10	23	45.22	16.3882	Q1
1	77	2	2	26.67	3	0	0	121	6.28	4.81	76.6	14.3	0.04	176	65	20	22	45.38	36.5904	Q1
1	73	2	2	25.78	3	0	0	137	6.13	3.08	50.3	29.5	0.59	167	53.9	14	34	45.71	54.2208	Q2
1	70	2	1	15.76	1	1	0	142	10.11	7.47	73.9	14.9	0.03	278	52.1	10	16	45.23	37.2155	Q1
1	50	1	2	25.81	3	0	0	94	6.67	3.04	45.6	41.5	0.35	256	50.2	28	24	45.4	84.2105	Q4
1	66	2	1	19.14	2	1	0	141	5.35	2.79	52.2	25.8	0.45	98	66.4	48	54	44.85	35.1254	Q1
1	59	1	2	23.83	2	1	0	135	6.71	3.62	54	32.8	0.37	226	39.5	24	28	45.42	62.4309	Q3
1	65	2	1	20.7	2	1	0	128	11.17	9.42	84.4	6.4	0.08	240	91.6	26	31	44.59	25.4777	Q1
1	60	1	1	20.76	2	1	1	128	6.63	4.71	70.9	16	0.03	125	75.8	80	88	44.87	26.5393	Q1
1	58	1	1	20.52	2	1	1	144	10.42	8.54	82	10.5	0.02	224	79.2	39	39	45	26.2295	Q1
1	59	1	2	25.56	3	0	0	143	7.45	4.01	53.8	25.8	1.02	268	57.6	12	16	45.49	66.8329	Q3
1	59	1	1	20.58	2	1	0	153	12.45	9.53	76.6	11.8	0.54	325	72	20	15	45.21	34.1028	Q1
1	52	1	1	26.67	3	1	0	112	4.5	2.99	66.4	26	0.05	283	73.2	25	29	45.51	94.6488	Q4
1	71	2	1	24.01	2	1	0	161	7.36	5.68	77.2	14.1	0.11	215	75.6	15	16	45.75	37.8521	Q1
1	71	2	2	17.19	1	1	0	137	5.08	2.54	50	36.2	0	166	55.3	30	22	45.7	65.3543	Q3
1	72	2	2	25.39	3	0	0	141	5.58	4.24	76	16.2	0.08	219	47.5	19	19	45.16	51.6509	Q2
1	69	2	1	19.49	2	1	1	155	8.72	5.43	62.3	18.1	0.9	189	72.4	15	16	45.72	34.8066	Q1
1	71	2	2	22.19	2	0	0	110	9.66	6.63	68.6	19.7	0.33	233	64.8	9	11	45.3	35.1433	Q1
1	70	2	1	19.49	2	1	1	145	9.61	6.28	65.3	19.7	0.26	229	61	19	19	45.24	36.465	Q1
1	54	1	1	28.72	3	1	1	165	7.18	4.06	56.7	30.6	0.47	220	80.5	66	42	44.83	54.1872	Q2
1	59	1	1	20.07	2	1	0	149	2.93	1.49	50.5	32.9	0.01	137	61.7	14	29	45.26	91.9463	Q4
1	68	2	2	28.26	3	1	0	142	3.12	2.06	65.9	23.2	0.01	177	75	15	15	45.11	85.9223	Q4
1	62	1	2	26.95	3	0	0	127	5.75	1.37	55.3	23.8	0.81	177	75.2	24	29	45.7	129.197	Q4
1	60	1	2	23.01	2	0	0	128	5.49	4.52	82.4	13.7	0	190	50.1	13	25	45.32	42.0354	Q1
1	58	1	1	22.23	2	1	1	139	8.71	6.01	69	22.2	0.15	450	66.5	37	41	45.24	74.8752	Q3
1	68	2	2	17.78	1	0	0	106	4.6	3.58	77.9	10.2	0.08	61	60.3	29	26	45.51	17.0391	Q1
1	59	1	1	24.22	2	1	1	120	11.44	7.5	65.5	26.3	0.05	269	63.5	18	69	45.34	35.8667	Q1
1	48	1	1	23.53	2	1	1	139	19.86	16.78	84.5	7	0.1	249	62.8	13	19	44.81	14.8391	Q1
1	66	2	1	21.47	2	0	0	163	7.67	5.75	75	16.7	0.2	228	89	56	43	45.98	39.6522	Q1
1	62	1	1	20.24	2	1	1	146	9.01	6.55	72.8	20.6	0.08	236	64.4	18	19	45.71	36.0305	Q1
1	76	2	1	20	2	0	0	127	4.81	2.22	46.2	34	0.61	261	56.5	23	32	45.36	117.568	Q4
1	61	1	1	18.59	2	1	0	128	7.19	4.58	63.7	15.7	0.99	245	73.6	11	13	45.75	53.4934	Q2
1	50	1	2	24.97	2	0	0	133	8.97	5.17	57.7	28.3	0.2	384	42.1	14	13	45.24	74.2747	Q3
1	50	1	1	23.18	2	0	1	153	7.28	4.26	58.5	29.4	0.31	294	76.4	32	30	45.66	69.0141	Q3
1	70	2	1	22.03	2	0	0	134	10.21	7.52	73.7	15.7	0.31	252	61.4	8	13	45.85	33.5106	Q1
1	58	1	2	20.81	2	0	0	144	10.57	9.73	92	4.5	0.01	107	43.2	25	22	45.4	10.9969	Q1
1	84	2	1	17.78	1	1	1	137	6.22	3.02	48.6	32.2	0.73	248	76.2	12	23	45.27	82.1192	Q4
1	72	2	1	21.26	2	0	0	151	8.24	5.44	65.9	23.7	0.12	266	72.6	17	17	45.77	48.8971	Q2
1	67	2	2	20.45	2	0	0	128	3.74	2.34	62.6	28.9	0.03	169	46.4	13	19	45.15	72.2222	Q3
1	54	1	2	23.56	2	0	0	120	3.68	2.61	71.1	20.8	0.07	314	47.9	15	17	45.65	120.307	Q4
1	62	1	2	26.67	3	0	0	132	9.69	7.73	79.8	13.5	0.32	257	43.9	14	16	45.09	33.2471	Q1
1	60	1	2	19.83	2	0	0	130	6.24	3.54	56.8	36.4	0.07	162	65	14	19	45.77	45.7627	Q2
1	67	2	2	22.03	2	0	0	132	3.97	1.42	35.8	31	0.83	237	69.3	29	30	45.93	166.901	Q4
1	70	2	2	18.03	1	0	0	125	5.23	3.39	64.9	22.7	0.18	148	36.4	11	17	45.31	43.6578	Q2
1	58	1	2	19.31	2	0	0	132	11.88	7.12	60	12	2.64	322	47.1	9	14	45.64	45.2247	Q2
1	63	1	2	22.52	2	0	1	139	4.88	2.54	52.1	34.2	0.3	229	55.5	15	18	44.87	90.1575	Q4
1	67	2	1	24.38	2	1	0	152	9.37	5.57	59.5	22.9	1.03	145	72.1	27	24	45.52	26.0323	Q1
1	70	2	1	18.13	1	1	0	129	4.3	1.91	44.3	40.7	0.14	183	48.5	8	15	45.17	95.8115	Q4
1	51	1	2	24.22	2	0	0	133	8.31	4.23	51	25.4	1.35	371	54.9	22	30	45.79	87.7069	Q4
1	62	1	1	16.79	1	1	0	146	5.48	3.57	65.2	25	0.07	183	69.9	8	16	45.23	51.2605	Q2
1	58	1	1	19.65	2	1	1	151	5.49	3.23	58.9	31.3	0.04	269	77.5	33	25	44.96	83.2817	Q4
1	54	1	1	29.05	3	1	0	155	4.34	2.64	60.8	23.3	0.09	159	74.2	22	29	45.92	60.2273	Q3
1	54	1	2	24.97	2	0	0	130	4.33	2.76	63.9	24.8	0.13	127	65.2	8	14	45.96	46.0145	Q2
1	59	1	2	16.16	1	1	0	151	5.49	3.51	64	24.6	0.16	196	51.7	22	18	45.98	55.8405	Q2
1	65	2	1	23.51	2	1	0	156	8.65	4.41	51	25.3	1.47	219	75	19	19	45.4	49.6599	Q2
1	52	1	2	23.23	2	0	0	136	6.4	2.74	42.8	23.5	1.78	277	73.5	25	30	45.29	101.095	Q4
1	70	2	2	23.78	2	0	0	134	8.41	3.95	46.9	41.1	0.09	339	67.8	15	15	45.45	85.8228	Q4
1	75	2	1	25.95	3	1	0	136	9.63	6.79	70.5	19	0.07	244	77.7	12	15	45.74	35.9352	Q1
1	66	2	1	22.31	2	1	1	120	4.16	2.08	49.8	36.4	0.12	222	57.5	14	18	45.63	106.731	Q4
1	73	2	1	28.58	3	1	0	152	8.36	4.15	49.7	36.6	0.25	225	88.9	12	19	45.54	54.2169	Q2
1	61	1	1	18.37	1	1	0	148	10.46	8.57	81.9	7.9	0.09	180	72.4	57	22	45.17	21.0035	Q1
1	74	2	1	19.49	2	1	1	166	15.86	13.94	87.9	5.3	0	329	91.5	15	22	45.18	23.6011	Q1
1	58	1	1	21.63	2	1	1	146	5.69	4.05	71.1	17.4	0.06	137	89.3	22	25	45.44	33.8272	Q1
1	64	1	2	22.03	2	0	0	123	7.64	5.67	74.1	13.4	0.4	251	76	22	17	45.66	44.2681	Q2
1	73	2	2	25.21	3	0	0	131	11.5	10.63	91.6	6.6	0	319	55.6	11	21	45.73	30.0094	Q1
1	77	2	1	23.63	2	1	1	157	5.41	3.53	65.3	22.7	0.12	201	52.1	19	29	45.34	56.9405	Q2
1	61	1	1	27.1	3	1	1	173	14.74	12.72	86.2	5.5	0.35	195	75.7	64	67	45.61	15.3302	Q1
1	71	2	1	25.95	3	1	0	151	6.91	4.47	64.8	24.3	0.21	235	78.1	18	16	45.14	52.5727	Q2
1	77	2	1	22.89	2	1	0	122	7.17	6.8	95	4.7	0.01	141	70	10	18	45.62	20.7353	Q1
1	83	2	2	24	2	0	0	129	4.39	2.88	65.5	25.5	0.09	257	66.7	18	22	46.27	89.2361	Q4
1	55	1	1	23.31	2	1	1	162	7.15	5	69.9	13	0.51	207	97.9	15	21	45.66	41.4	Q1
1	75	2	2	18.13	1	0	0	122	5.68	3.59	63.2	23.6	0.4	214	65.3	14	21	45.1	59.61	Q3
1	54	1	2	27.06	3	0	0	120	8.99	5.04	56	33.7	0.25	204	68.2	16	20	45.52	40.4762	Q1
1	75	2	2	22.96	2	0	0	113	8.55	5.04	59	28.4	0.53	216	55.3	17	29	45.94	42.8571	Q2
1	75	2	2	19.04	2	0	0	152	6.06	3.54	58.5	33	0.05	149	54.6	21	24	45.49	42.0904	Q1
1	72	2	1	18.29	1	1	0	144	7.31	4.88	66.8	20.6	0.23	219	71.6	13	20	45.1	44.877	Q2
1	74	2	1	24.56	2	1	0	152	6.1	5	82	11.5	0.07	180	66.1	9	15	46.16	36	Q1
1	62	1	2	22.5	2	1	0	127	8.91	6.26	70.2	24	0.21	195	43.9	84	130	45.67	31.1502	Q1
1	69	2	1	28.34	3	0	0	138	11.24	8.49	75.5	13.7	0.03	164	51.9	18	23	45.67	19.3168	Q1
1	71	2	1	20.55	2	1	0	141	11.86	9.24	77.8	11	0.07	280	89.2	16	24	45.4	30.303	Q1
1	57	1	1	25.93	3	1	0	158	11.88	5.38	45.3	13.7	4.17	178	74.7	19	14	44.98	33.0855	Q1
1	66	2	1	22.31	2	1	0	164	7.42	4.46	60	22.6	0.71	154	70.3	20	17	45.82	34.5291	Q1
1	61	1	2	21.64	2	0	1	124	6	3.43	57.2	32.7	0.14	223	50.8	17	23	45.28	65.0146	Q3
1	70	2	2	18.42	1	0	0	119	5.82	3.41	58.6	30.1	0.07	119	57.8	13	17	45.16	34.8974	Q1
1	57	1	1	20	2	1	0	151	7.53	5.12	67.9	22.5	0.14	243	61.2	65	49	45.62	47.4609	Q2
1	69	2	2	22.89	2	0	0	126	12.7	10.24	80.7	10.5	0.04	223	76.8	46	40	45.39	21.7773	Q1
1	70	2	1	25.71	3	1	0	163	6.14	3.28	53.4	32.2	0.19	122	89.4	23	18	45.42	37.1951	Q1
1	59	1	1	26.99	3	0	0	142	7.78	5.94	76.4	14.7	0.19	233	70.1	25	26	45.65	39.2256	Q1
1	84	2	1	20.94	2	0	0	131	7.66	6.26	81.7	10.8	0.06	176	81	10	19	45.85	28.115	Q1
1	68	2	1	21.6	2	0	1	118	6	3.15	52.6	30.7	0.52	282	84.8	23	22	45.34	89.5238	Q4
1	60	1	1	22.86	2	1	1	135	14.55	12.26	84.3	10	0.09	249	83.8	27	21	45.71	20.31	Q1
1	71	2	1	25.95	3	1	1	144	5.24	2.9	55.3	26.5	0.37	184	77	37	40	45.34	63.4483	Q3
1	54	1	2	19.31	2	1	0	129	5.33	2.85	53.4	37	0.2	152	62.3	13	16	45.3	53.3333	Q2
1	68	2	1	26.95	3	1	1	151	12.72	9.77	76.8	17.1	0	115	65	14	13	45.95	11.7707	Q1
1	69	2	2	24.88	2	0	0	132	7.08	4.54	64.2	26.8	0.09	230	67.7	17	21	44.99	50.6608	Q2
1	66	2	1	16.22	1	1	1	133	10.5	7.95	75.7	13.3	0.04	276	63.9	12	15	45.35	34.717	Q1
1	68	2	1	21.83	2	1	1	156	9.98	8.43	84.5	6.1	0.02	242	61.3	20	16	45.58	28.707	Q1
1	55	1	1	22.13	2	1	0	149	6.95	3.11	44.7	44.5	0.17	216	89.3	24	30	45.15	69.4534	Q3
1	69	2	1	23.44	2	1	1	146	6.95	5.39	77.6	10.3	0.2	123	56.6	21	31	45.45	22.82	Q1
1	74	2	1	22.86	2	1	1	104	7.91	5.57	20.1	20.1	0.01	149	98.2	19	35	45.56	26.7504	Q1
1	48	1	2	30.04	3	0	0	132	17.62	11.94	67.8	29.9	0.12	345	56.4	19	15	45.51	28.8945	Q1
1	62	1	2	20.2	2	0	0	118	7.75	6.51	84	6.6	0.26	169	55	22	17	45	25.9601	Q1
1	73	2	1	16.53	1	1	0	115	9.39	7.17	76.3	14.9	0.03	189	48.8	6	19	44.96	26.3598	Q1
1	71	2	1	22.77	2	1	1	148	4.51	2.64	58.5	27.7	0.24	193	103.9	20	20	45.45	73.1061	Q3
1	66	2	1	25.71	3	1	0	145	8.02	5.68	70.8	19.1	0.04	361	107.5	13	19	46.14	63.5563	Q3
1	70	2	1	27.61	3	0	0	126	4.84	2.22	45.8	41.9	0.19	181	92.4	17	12	45.25	81.5315	Q4
1	82	2	1	26.06	3	1	0	134	6.18	4.03	65.2	23.6	0.01	114	97.4	33	44	45.17	28.2878	Q1
1	60	1	1	20.57	2	0	0	117	2.82	1.51	53.5	28.7	0.13	190	75.4	23	13	46.08	125.828	Q4
1	76	2	1	15.37	1	1	0	126	6.14	4.15	67.7	19	0.34	145	92.9	12	15	45.35	34.9398	Q1
1	81	2	1	18.03	1	0	0	146	11.46	8.61	75.1	14.3	0.51	302	75	8	19	45.71	35.0755	Q1
1	74	2	2	28.89	3	0	0	119	6.61	4.61	69.7	21.8	0.08	244	56.5	15	14	45.7	52.9284	Q2
1	94	2	1	21.48	2	0	0	125	5.1	2.66	52.1	31.9	0.23	111	86.9	48	39	44.98	41.7293	Q1
1	57	1	2	24.44	2	0	0	131	9.69	7.43	76.7	10.7	0.04	233	89.6	16	28	45.94	31.3594	Q1
1	69	2	1	23.46	2	0	0	150	4.67	2.74	58.7	29.1	0.02	192	66.2	14	20	44.91	70.073	Q3
1	65	2	2	26.04	3	0	0	129	5.97	3.9	65.3	25.1	0.13	156	55.4	20	21	45.68	40	Q1
1	73	2	2	20.4	2	0	0	138	7.61	5.46	71.8	16	0.34	242	69.8	13	19	45.46	44.3223	Q2
1	72	2	2	26.37	3	0	0	125	9.44	8	84.8	7	0.05	168	89.3	12	18	45.15	21	Q1
1	73	2	2	24.97	2	0	0	105	9.17	6.33	69.1	20.8	0.14	267	123	18	21	45.45	42.1801	Q1
1	69	2	1	24.91	2	1	1	151	6.55	4.43	67.6	23.2	0.08	159	84.7	18	19	45.31	35.8916	Q1
1	70	2	1	24.22	2	0	0	158	7.57	5.36	70.7	16	0.36	179	64.1	16	20	44.97	33.3955	Q1
1	84	2	2	21.23	2	0	0	110	8.85	5.04	57	30	0.36	229	77.5	11	15	45.29	45.4365	Q2
1	69	2	1	24.34	2	1	1	137	8.66	5.42	62.6	22.4	0.64	219	79.3	17	15	45.45	40.4059	Q1
1	71	2	1	27.51	3	0	0	147	14.38	9.8	68.2	15	1.28	327	175.9	16	16	45.23	33.3673	Q1
1	67	2	1	22.03	2	1	0	144	5.95	4.08	68.6	18	0.11	298	56.1	39	30	45.23	73.0392	Q3
1	76	2	1	26.22	3	1	0	124	5.04	2.28	45.2	30.6	0.05	226	102.6	7	17	45.29	99.1228	Q4
1	51	1	1	21.72	2	1	1	174	7.47	5.13	68.7	15.3	0.61	252	71.5	21	22	45.28	49.1228	Q2
1	68	2	1	27.64	3	0	0	145	8.56	6.74	78.8	10.6	0.21	158	65.1	14	16	44.8	23.4421	Q1
1	78	2	2	18.18	1	1	0	127	9.18	5.27	57.5	26.2	0.23	631	44.9	6	19	45.66	119.734	Q4
1	61	1	1	24.38	2	1	1	141	6.49	4.03	62.1	24.2	0.12	171	68.3	52	49	45.5	42.4318	Q2
1	57	1	2	20.44	2	0	0	133	4.64	2.81	60.6	24.1	0.2	72	24.8	10	10	45.81	25.6228	Q1
1	71	2	1	25.28	3	0	0	155	11.84	7.92	66.9	22.8	0.21	266	62	23	15	45.3	33.5859	Q1
1	75	2	1	25.4	3	0	1	128	6.65	5.74	80.4	7.7	0.04	85	144.1	72	47	44.55	14.8084	Q1
1	67	2	1	27.34	3	1	0	142	4.07	3.15	77.4	14.4	0.01	103	65.6	22	22	44.78	32.6984	Q1
1	77	2	1	27.68	3	1	0	144	8.85	5.74	64.7	20.8	0.37	190	91.5	33	30	44.98	33.101	Q1
1	53	1	1	24.49	2	1	0	163	6.67	5.03	75.5	12.7	0.38	132	71.5	36	20	45.41	26.2425	Q1
1	60	1	1	28.06	3	1	0	153	6.12	4.7	77	11.5	0.16	220	77.1	49	53	45.44	46.8085	Q2
1	54	1	1	22.32	2	0	1	139	10.54	5.73	54.3	37.6	0.11	272	125.9	91	93	45.02	47.4695	Q2
1	56	1	2	24.03	2	0	0	127	5.76	3.25	56.4	33.3	0.24	171	41.8	27	26	44.91	52.6154	Q2
1	68	2	1	25.28	3	1	1	144	6.35	3.83	60.3	27.6	0.14	313	60.4	15	14	45.54	81.7232	Q4
1	69	2	2	26.48	3	0	1	141	9.72	7	72	17.5	0.25	314	53.6	12	17	45.22	44.8571	Q2
1	75	2	1	25.95	3	1	1	133	4.38	2.34	53.2	13.5	0.96	141	217.6	22	26	45.72	60.2564	Q3
1	71	2	1	28.73	3	1	0	159	6.53	4.71	72.1	19.4	0.07	211	85.2	14	15	45.59	44.7983	Q2
1	60	1	1	23.62	2	1	1	149	8.72	6.43	73.8	14.9	0.01	150	56.3	20	26	45.53	23.3281	Q1
1	67	2	1	19.53	2	1	1	140	5.77	3.67	63.6	14.4	0.49	329	86.1	14	21	45.62	89.6458	Q4
1	75	2	2	27.34	3	0	0	136	19.42	17.02	87.7	7	0.02	208	53.1	9	14	45.39	12.2209	Q1
1	73	2	1	23.03	2	0	0	146	3.71	2.32	62.5	26.2	0.02	170	74.8	11	17	45.32	73.2759	Q3
1	54	1	1	19.14	2	1	0	142	8.6	5.12	59.6	30.9	0.06	193	72.7	11	12	45.23	37.6953	Q1
1	78	2	1	20.03	2	1	1	131	12.16	11.11	91.3	4.4	0.11	123	76.2	149	48	45.48	11.0711	Q1
1	77	2	1	24.44	2	1	1	139	6.47	5.01	77.4	6.3	0.38	266	95.4	8	13	45	53.0938	Q2
1	85	2	2	24.65	2	0	0	144	10.97	7.46	19.9	19.9	0.55	272	68.5	14	22	45.14	36.4611	Q1
1	63	1	1	20.83	2	1	1	140	6.62	5.39	81.3	81.3	0.04	201	51.8	11	22	45.86	37.2913	Q1
1	65	2	2	23.44	2	0	0	139	6.25	4.99	79.8	15.7	0	188	48.7	29	24	45.51	37.6754	Q1
1	70	2	1	24.77	2	1	1	152	10.8	7.8	72.3	18	0.14	293	71.2	13	11	45.61	37.5641	Q1
1	80	2	1	22.77	2	1	0	144	10.15	8.72	85.9	85.9	0	235	77.6	21	14	45.35	26.9495	Q1
1	69	2	1	21.48	2	1	1	132	8.87	7.81	88.2	4.7	0.15	214	72.4	40	30	45.13	27.4008	Q1
1	59	1	1	26.84	3	0	0	152	7.45	5.34	71.6	14.5	0.26	216	84.6	18	21	45.49	40.4494	Q1
1	62	1	2	22.67	2	0	0	143	4.98	2.84	57	29.3	0.32	182	59	22	21	45.1	64.0845	Q3
1	76	2	1	23.53	2	0	0	130	6.25	3.75	60	25.3	0.39	217	89.8	17	18	45.58	57.8667	Q2
1	79	2	1	24.54	2	1	1	128	8.17	6.04	74	11.9	0.06	154	68.3	20	24	45.67	25.4967	Q1
1	73	2	1	21.48	2	1	1	109	15.61	14.83	94.9	2.2	0.01	362	90.8	17	12	45.37	24.41	Q1
1	88	2	2	24.44	2	0	0	82	11.39	9.55	83.8	7.4	0.01	522	53.2	15	20	45.68	54.6597	Q2
1	77	2	1	27.04	3	1	1	135	6.62	4.34	65.5	28.2	0.06	148	58.6	23	23	45.57	34.1014	Q1
1	70	2	1	18.9	2	1	1	126	5.9	3.83	64.9	21.7	0.24	276	56.7	27	14	45.21	72.0627	Q3
1	65	2	1	26.57	3	0	0	158	5.16	3.74	72.6	13.3	0.23	208	110.1	21	30	45.28	55.615	Q2
1	79	2	2	23.93	2	0	0	91	8.5	4.55	53.5	37.9	0.12	228	56.8	14	14	45.47	50.1099	Q2
1	82	2	2	18.22	1	1	0	128	13.06	10.68	81.7	12.1	0.01	197	45.9	19	16	45.44	18.4457	Q1
1	77	2	1	23.63	2	0	0	147	10	6.92	69.2	21.5	0.03	231	106.7	13	25	45.44	33.3815	Q1
1	77	2	1	23.15	2	0	0	110	6.85	5.18	75.6	12.4	0.11	163	85.5	12	11	45.58	31.4672	Q1
1	74	2	2	22.22	2	0	0	145	11.76	8.49	72.3	16.3	0.27	272	92.8	14	18	45.38	32.0377	Q1
1	68	2	1	27.68	3	1	1	150	11.4	7.26	63.7	17.7	0.91	151	125.4	33	21	45.46	20.7989	Q1
1	55	1	2	34.13	3	0	0	133	5.93	4.12	69.5	22.7	0.06	153	68.5	11	17	44.7	37.1359	Q1
1	71	2	2	21.78	2	0	0	124	11.93	10.78	90.3	5.7	0.09	232	71.9	13	16	45.35	21.5213	Q1
1	65	2	1	25.3	3	1	0	100	12.01	8.97	74.7	0.85	0.58	339	72.9	11	21	45.47	37.7926	Q1
1	70	2	1	22.04	2	0	0	148	9.57	6.27	65.6	19.3	0.74	364	60.5	13	20	46.01	58.0542	Q3
1	46	1	1	29.01	3	1	1	158	7.95	5.38	67.8	20.4	0.45	250	81.3	48	30	45.51	46.4684	Q2
1	71	2	1	25.54	3	1	0	142	7.04	5.1	72.4	13.2	0.25	221	88.4	40	23	45.41	43.3333	Q2
1	59	1	1	28.34	3	1	1	154	7.02	3.87	55.1	27.2	0.72	150	70.7	29	22	45.4	38.7597	Q1
1	77	2	1	26.44	3	1	0	140	7.54	5.82	77.1	10.5	0.14	262	69.8	16	18	45.68	45.0172	Q2
1	69	2	1	25.71	3	1	0	128	10.19	8.32	81.7	3.8	0.7	432	74.9	63	35	45.77	51.9231	Q2
1	76	2	1	30.8	3	0	0	179	9.08	6.72	73.9	73.9	0.28	193	102.3	10	12	45.11	28.7202	Q1
1	69	2	2	17.58	1	0	0	146	6.12	4	65.3	23.7	0.23	194	55.8	17	27	44.77	48.5	Q2
1	82	2	1	24.22	2	0	0	155	8.25	6	72.6	19	0.16	171	82	29	27	44.93	28.5	Q1
1	54	1	1	20.03	2	1	0	153	6.89	5.56	80.8	10.9	0.2	248	70.3	10	20	44.6	44.6043	Q2
1	67	2	1	25.06	3	1	0	142	6.47	4.35	67.2	22	0.2	285	93	37	33	45.37	65.5172	Q3
1	71	2	2	31.22	3	0	0	130	6.67	3.16	47.4	4.2	0.28	134	46.9	45	32	45.08	42.4051	Q2
1	69	2	1	24.22	2	1	0	127	5.5	2.66	48.4	35.5	0.31	213	104	15	14	45.52	80.0752	Q4
1	58	1	1	24.22	2	0	0	122	12.76	9.78	76.7	17.5	0.06	218	71.7	17	18	44.75	22.2904	Q1
1	64	1	1	21.26	2	1	1	127	5.64	5.28	93.7	5.9	0	231	86.3	15	17	45.49	43.75	Q2
1	62	1	1	20.57	2	1	1	144	4.26	2.73	64.1	24.6	0.09	271	57.1	16	14	45.4	99.2674	Q4
1	74	2	2	21.26	2	0	0	141	10.05	6.52	64.8	26.2	0.24	208	61.3	17	21	44.71	31.9018	Q1
1	67	2	1	20.76	2	1	0	162	11.08	6.51	58.8	14.6	2.32	264	83.1	17	12	44.92	40.553	Q1
1	78	2	1	20.55	2	1	0	135	8.54	6.78	79.4	12.8	0.05	268	58.2	19	28	45.56	39.528	Q1
1	80	2	2	23.98	2	0	0	127	10.91	9.69	88.8	8.2	0	387	50	38	19	45.02	39.9381	Q1
1	75	2	1	23.53	2	0	0	134	6.9	4.77	69.2	17.2	0.36	262	77.6	15	17	45.5	54.9266	Q2
1	68	2	2	24.03	2	0	0	120	11.43	8.64	75.7	15.5	0.06	269	54.9	52	31	45.56	31.1343	Q1
1	59	1	1	23.59	2	1	1	133	7.1	4.01	56.5	29.3	0.05	206	52.1	31	28	45.14	51.3716	Q2
1	73	2	1	25.95	3	1	1	125	18.49	18.22	98.6	0.5	0	107	69.6	58	38	45.57	5.87267	Q1
1	85	2	2	28.84	3	0	0	105	9.6	5.03	52.4	34.3	0.32	265	76.1	16	24	45.78	52.6839	Q2
1	55	1	2	24.84	2	0	0	144	6.74	5.85	86.8	12.5	0	174	64	44	32	45.1	29.7436	Q1
1	78	2	1	20.31	2	0	0	161	6.66	4.01	60.2	17.7	0.92	219	69.2	14	18	46.04	54.6135	Q2
1	71	2	1	24.91	2	1	1	136	5.9	3.92	66.4	22.2	0.08	198	101.5	35	20	45.63	50.5102	Q2
1	84	2	2	21.22	2	0	0	116	8.93	6.77	75.9	15.5	0.12	211	64.1	7	15	45.7	31.1669	Q1
1	58	1	1	29.41	3	1	0	140	6.81	4.77	70.1	20.7	0.11	230	105.1	18	19	45	48.218	Q2
1	60	1	2	30.26	3	0	0	138	7.98	3.72	46.5	41.4	0.24	274	59.2	36	23	45.6	73.6559	Q3
1	52	1	1	27.55	3	1	0	139	8.73	5.48	62.8	18	0.1	224	49.4	24	14	45.52	40.8759	Q1
1	60	1	2	34.15	3	0	0	127	9.15	7.29	79.7	16.8	0	275	53.4	23	18	45.77	37.7229	Q1
1	71	2	1	18	1	1	1	130	6.07	4.29	70.7	10.4	0.39	132	89	16	22	45.59	30.7692	Q1
1	66	2	2	37.44	3	0	0	113	5.22	4.32	82.8	15.7	0	167	62.1	26	18	45.56	38.6574	Q1
1	70	2	1	20.05	2	0	0	167	8.89	6.96	78.3	10.1	0.24	224	56.2	15	13	45.89	32.1839	Q1
1	86	2	2	24.89	2	0	0	108	9.33	7.59	81.3	12.3	0.03	188	140.5	9	15	45.59	24.7694	Q1
1	46	1	1	29.98	3	1	0	153	9.77	6.61	67.6	21.9	0.24	211	78.1	39	31	45.73	31.9213	Q1
1	69	2	2	29.36	3	0	0	156	8.44	7.45	88.3	3.8	0.04	191	68.2	20	18	45.87	25.6376	Q1
1	60	1	1	24.44	2	1	1	142	8.85	6.87	77.7	8	0.11	244	87.3	17	17	45.15	35.5167	Q1
1	72	2	1	26.79	3	1	1	146	9.11	5.55	60.9	24.4	0.42	231	75.9	12	15	45.22	41.6216	Q1
1	80	2	1	22.49	2	1	1	141	6.9	4.62	67	22.7	0.14	205	85.8	17	17	45.24	44.3723	Q2
1	42	1	1	25.06	3	0	0	155	7.32	4.45	60.7	31.6	0.07	226	72	19	12	44.84	50.7865	Q2
1	59	1	1	19.38	2	1	0	128	10.95	9.73	88.9	4.9	0.01	300	63.3	23	26	45.49	30.8325	Q1
1	80	2	2	26.94	3	0	0	115	28.44	23.65	83.1	11.3	0	346	176.9	55	20	45.97	14.63	Q1
1	52	1	2	33.65	3	0	0	125	8.1	6.07	74.9	14.4	0.59	339	49.6	26	11	45.22	55.8484	Q2
1	65	2	1	26.2	3	1	0	123	4.08	2.6	63.7	16.9	0.29	130	78.9	20	21	45.66	50	Q2
1	59	1	1	27.68	3	1	1	158	15.08	11.21	74.4	12.5	0.12	230	67	28	22	45.41	20.5174	Q1
1	72	2	1	26.67	3	1	1	143	4.79	2.52	52.7	34.2	0.17	204	74.5	26	33	45.28	80.9524	Q4
1	73	2	1	24.57	2	1	1	153	7.37	4.79	65	26.9	0.02	156	41.5	16	13	45.53	32.5678	Q1
1	79	2	1	25.95	3	1	1	135	5.45	3.47	63.7	18.2	0.46	142	79.1	17	18	45.41	40.9222	Q1
1	75	2	2	29.3	3	0	0	150	6.51	4.38	67.4	25.6	0.11	253	57.8	19	23	44.38	57.7626	Q2
1	60	1	1	23.05	2	1	0	167	8.67	6.41	73.9	16.5	0.37	176	80.8	18	14	45.43	27.4571	Q1
1	71	2	1	23.44	2	1	1	106	5.69	4.58	80.4	11.6	0.05	128	94.8	21	13	45.29	27.9476	Q1
1	54	1	2	19.95	2	0	0	131	19.72	17.57	89	7.5	0.02	265	58.1	40	38	45.62	15.0825	Q1
1	83	2	2	27.39	3	0	0	129	6.66	4.08	61.4	23.2	0.41	236	53.3	14	19	45.15	57.8431	Q2
1	62	1	1	24.8	2	1	1	141	8.6	6.22	72.3	18	0.34	231	80.6	25	22	45.81	37.1383	Q1
1	66	2	2	26.29	3	0	0	139	17.39	12.45	71.5	22.3	0.08	407	78.4	32	15	45.38	32.6908	Q1
1	77	2	1	20.83	2	0	0	132	8.04	6.39	79.6	11.4	0.14	212	76.6	33	26	45.46	33.1768	Q1
1	64	1	1	26.56	3	0	0	133	5.55	3.67	66.2	21.4	0.17	153	102.4	22	26	45.42	41.6894	Q1
1	81	2	1	24.03	2	1	1	106	5.74	3.84	66.9	23.6	0.04	243	66.9	16	23	46.14	63.2812	Q3
1	60	1	1	25.39	3	1	0	173	5.59	2.86	51.1	35.9	0.11	171	57.8	25	16	45.52	59.7902	Q3
1	66	2	1	26.23	3	1	0	176	5.69	4.12	72.3	15.9	0.3	152	81.6	20	30	45.49	36.8932	Q1
1	68	2	2	22.67	2	0	0	107	5.58	3.53	63.3	24.1	0.09	239	69	23	22	45.39	67.7054	Q3
1	75	2	2	20.96	2	0	0	135	20.6	20.16	97.9	1.2	0	317	62.9	13	16	45.43	15.7242	Q1
1	75	2	2	28.44	3	0	0	133	7.23	5.26	72.8	20.7	0.06	132	64.1	33	27	45.36	25.0951	Q1
1	69	2	1	21.88	2	1	1	153	8.55	5.26	61.5	19.6	1.02	298	71.9	12	22	45.25	56.654	Q2
1	73	2	2	27.11	3	0	0	125	8.06	4.71	58.5	30.6	0.33	273	76.8	20	24	45.4	57.9618	Q3
